# Supplementary material for: Defining the clinical genomic landscape for real-world precision oncology
Source: Genomics. 2020 Nov;112(6):5324–30. doi: 10.1016/j.ygeno.2020.10.032 (PMC7758710; doi:10.1016/j.ygeno.2020.10.032)
Supplement: Supplementary file 1 — Supplementary material 1 [file mmc1.xlsx]

## Sheet: SUPP TABLE 2
GENE	TYPE	ASSAY	DScore	HOTSPOT	CNV	FUSION	Inc_cat	Reject_cat	Prevalence GENIE	Prevalence PCAWG
AKT1	ONC	CORE	pass	pass	fail	fail	DScore		0.00990463	0.00511073
AKT2	ONC	CORE	pass	pass	fail	fail	DScore		0.000356522	0
AKT3	ONC	CORE	fail	pass	pass	fail	Hotspot		0.000323098	0
ALK	ONC	CORE	pass	pass	fail	pass	DScore		0.00191631	0.00255537
AMER1	TSG	CORE	pass	fail	fail	fail	DScore		0.00403316	0.00340716
APC	TSG, IMM.lof	CORE	pass	pass	fail	fail	DScore		0.0774099	0.0344974
APLNR	IMM.lof	CORE	fail	fail	fail	fail	lit_res		0	0.000851789
AR	ONC	CORE	pass	pass	fail	fail	DScore		0.00318642	0.000851789
ARAF	ONC	CORE	pass	pass	fail	fail	DScore		0.000579348	0
ARID1A	TSG	CORE	pass	pass	pass	pass	DScore		0.0492335	0.0574957
ARID1B	TSG	CORE	pass	pass	fail	pass	DScore		0.0119101	0.00809199
ARID2	TSG, IMM.lof	CORE	pass	pass	fail	fail	DScore		0.0129574	0.0208688
ASXL1	TSG	CORE	pass	pass	fail	fail	DScore		0.0118544	0.00596252
ATM	TSG	CORE	pass	pass	fail	fail	DScore		0.0223606	0.0204429
ATR	TSG	CORE	pass	pass	fail	fail	DScore		0.0042337	0.00468484
ATRX	TSG	CORE	pass	pass	fail	fail	DScore		0.0160769	0.0157581
AURKA	ONC	CORE	fail	pass	fail	fail	Hotspot		0.000267392	0.0204429
AXL	ONC	CORE	fail	pass	fail	fail	Hotspot		0.00196087	0.00979557
B2M	IMM.lof	CORE	pass	pass	fail	fail	DScore		0.00623914	0.0123509
BAP1	TSG	CORE	pass	pass	fail	fail	DScore		0.00894648	0.00851789
BCL2	ONC	CORE	pass	pass	fail	fail	DScore		0.00194973	0.00425894
BLM	TSG	CORE	pass	pass	fail	fail	DScore		0.00347609	0.00127768
BRAF	ONC	CORE	pass	pass	fail	pass	DScore		0.0463702	0.0651618
BRCA1	TSG	CORE	pass	pass	fail	fail	DScore		0.00685191	0.00511073
BRCA2	TSG	CORE	pass	pass	pass	fail	DScore		0.0130688	0.0140545
CBL	TSG	CORE	pass	pass	fail	fail	DScore		0.00515843	0.00298126
CCND1	ONC	CORE	pass	pass	fail	fail	DScore		0.00171576	0.0519591
CCND2	ONC	CORE	fail	pass	fail	fail	Hotspot		0.000267392	0.0174617
CCND3	ONC	CORE	fail	pass	fail	fail	Hotspot		0.000445653	0.0187394
CCNE1	ONC	CORE	fail	fail	pass	fail	CNV		0.000144837	0.0340716
CD274	IMM.gof	CORE	fail	fail	fail	fail	lit_res		0.000278533	0.00170358
CD58	IMM.lof	CORE	fail	fail	pass	fail	CNV		0.000657338	0.00468484
CDK12	TSG	CORE	pass	pass	fail	pass	DScore		0.00445653	0.00468484
CDK2	ONC	CORE	fail	fail	fail	fail	lit_driver		0	0.0072402
CDK4	ONC	CORE	pass	pass	fail	fail	DScore		0.000345381	0.0212947
CDK6	ONC	CORE	fail	fail	fail	fail	lit_driver		0	0.0234242
CDKN1A	TSG	CORE	pass	pass	fail	fail	DScore		0.00287446	0.00468484
CDKN1B	TSG	CORE	pass	pass	pass	fail	DScore		0.00406658	0.00468484
CDKN2A	TSG	CORE	pass	pass	pass	fail	DScore		0.0357525	0.169932
CDKN2B	TSG	CORE	fail	fail	pass	fail	CNV		0.000323098	0.109455
CHEK2	TSG	CORE	pass	pass	fail	fail	DScore		0.00364321	0.00170358
CIITA	IMM.lof	CORE	pass	pass	fail	fail	DScore		0.00103614	0.00255537
CREBBP	TSG, IMM.lof	CORE	pass	pass	fail	pass	DScore		0.0142052	0.0195911
CTCF	TSG	CORE	pass	pass	fail	fail	DScore		0.00645082	0.00553663
CTNNB1	ONC	CORE	pass	pass	fail	fail	DScore		0.0203886	0.0425894
DAXX	TSG	CORE	pass	pass	fail	fail	DScore		0.00200544	0.00511073
DICER1	TSG	CORE	pass	pass	fail	fail	DScore		0.00389946	0.00212947
DNMT3A	TSG	CORE	pass	pass	fail	fail	DScore		0.010016	0.00340716
EGFR	ONC	CORE	pass	pass	pass	pass	DScore		0.0346606	0.0315162
EP300	TO	CORE	pass	pass	fail	pass	DScore		0.00942555	0.0076661
EPHA3	TO	CORE	pass	pass	fail	fail	DScore		0.00518071	0.00298126
ERBB2	ONC	CORE	pass	pass	pass	pass	DScore		0.0137261	0.0379046
ERBB3	ONC	CORE	pass	pass	fail	fail	DScore		0.00802175	0.0110733
ERBB4	ONC	CORE	pass	pass	fail	fail	DScore		0.00502473	0.0102215
ERG	ONC	CORE	fail	pass	fail	pass	Hotspot		0.000479077	0.0357751
ESR1	ONC	CORE	pass	pass	fail	fail	DScore		0.00653995	0
ETV6	TSG	CORE	fail	pass	fail	pass	Hotspot		0.00284104	0.00212947
EZH2	TO	CORE	pass	pass	fail	fail	DScore		0.00481305	0.000851789
FAS	TSG	CORE	pass	fail	fail	fail	DScore		0.000913588	0.0102215
FBXW7	TSG	CORE	pass	pass	fail	fail	DScore		0.0238981	0.0166099
FGF19	ONC	CORE	fail	fail	fail	fail	biomarker		0	0.0506814
FGFR1	ONC	CORE	pass	pass	fail	fail	DScore		0.00227283	0.0302385
FGFR2	ONC	CORE	pass	pass	fail	pass	DScore		0.00476848	0.0076661
FGFR3	ONC	CORE	pass	pass	pass	pass	DScore		0.00648425	0.00936968
FGFR4	ONC	CORE	pass	pass	pass	fail	DScore		0.00127011	0.00851789
GATA3	TSG	CORE	pass	pass	fail	fail	DScore		0.0146731	0.00809199
GNA11	ONC	CORE	pass	pass	fail	fail	DScore		0.00163777	0
GNAQ	ONC	CORE	pass	pass	fail	fail	DScore		0.0017269	0.000425894
GNAS	ONC	CORE	pass	pass	fail	pass	DScore		0.00926958	0.000425894
H3F3A	ONC	CORE	pass	pass	fail	fail	DScore		0.00190517	0.00127768
H3F3B	ONC	CORE	fail	fail	fail	fail	lit_driver		0	0
HGF	ONC	CORE	pass	pass	fail	fail	DScore		0.000746468	0.0153322
HIST1H3B	ONC	CORE	pass	pass	fail	fail	DScore		0.000813316	0.000851789
HIST1H3C	ONC	CORE	fail	fail	fail	fail	lit_driver		0	0
HIST2H3C	ONC	CORE	fail	fail	fail	fail	lit_driver		0	0
HLA-A	IMM.lof	CORE	pass	fail	fail	fail	DScore		0.00171576	0.00638842
HLA-B	IMM.lof	CORE	pass	fail	fail	fail	DScore		0.00124783	0.00553663
HLA-C	IMM.lof	CORE	fail	fail	fail	fail	lit_res		0	0.000851789
HNF1A	TSG	CORE	pass	pass	fail	fail	DScore		0.00255136	0.000851789
HRAS	ONC	CORE	pass	pass	pass	fail	DScore		0.00519185	0.00383305
IDH1	ONC	CORE	pass	pass	fail	fail	DScore		0.021915	0.0136286
IDH2	ONC	CORE	pass	pass	fail	fail	DScore		0.00599403	0.000851789
IGF1R	ONC	CORE	fail	pass	pass	fail	Hotspot		0.000579348	0.00894378
JAK1	ONC, IMM.lof	CORE	pass	pass	fail	fail	DScore		0.0050693	0.0102215
JAK2	ONC, IMM.lof	CORE	pass	pass	fail	fail	DScore		0.0037212	0.0170358
JAK3	TO	CORE	pass	pass	fail	fail	DScore		0.0030193	0.0102215
JUN	ONC	CORE	fail	pass	fail	fail	Hotspot		0.000111413	0.00468484
KDR	ONC	CORE	pass	pass	fail	fail	DScore		0.00352066	0.0076661
KIT	ONC	CORE	pass	pass	fail	fail	DScore		0.0107848	0.0102215
KLF4	TSG	CORE	pass	pass	fail	fail	DScore		0.000724186	0.000851789
KMT2A	TO	CORE	pass	pass	fail	pass	DScore		0.00742012	0.00511073
KRAS	ONC	CORE	pass	pass	fail	fail	DScore		0.150308	0.113714
MAP2K1	ONC	CORE	pass	pass	fail	fail	DScore		0.00437854	0.00298126
MAP2K2	ONC	CORE	pass	pass	fail	fail	DScore		0.00025625	0
MAP2K4	TSG	CORE	pass	pass	pass	fail	DScore		0.00554838	0.0217206
MAP3K1	TSG	CORE	pass	pass	fail	fail	DScore		0.0112193	0.0132027
MAPK1	ONC	CORE	pass	pass	fail	fail	DScore		0.000701903	0.000425894
MAX	ONC	CORE	pass	pass	fail	fail	DScore		0.000824457	0.00425894
MCL1	ONC	CORE	fail	pass	pass	fail	Hotspot		0.000155978	0.0451448
MDM2	ONC	CORE	fail	fail	pass	fail	CNV		0	0.0238501
MED12	ONC	CORE	pass	pass	fail	fail	DScore		0.00491332	0.00255537
MEN1	TSG	CORE	pass	fail	fail	fail	DScore		0.00490218	0.0144804
MET	ONC	CORE	pass	pass	fail	pass	DScore		0.00344267	0.0217206
MLH1	TSG	CORE	pass	pass	fail	fail	DScore		0.00425598	0.00127768
MSH2	TSG	CORE	pass	pass	fail	fail	DScore		0.0052587	0.000851789
MSH6	TSG	CORE	pass	pass	fail	fail	DScore		0.00723071	0.00212947
MTOR	ONC	CORE	pass	pass	fail	fail	DScore		0.00359865	0.00212947
MUTYH	TSG	CORE	fail	pass	fail	fail	Hotspot		0.00169348	0.000425894
MYB	ONC	CORE	pass	fail	fail	fail	DScore		0	0.0127768
MYC	ONC	CORE	pass	pass	pass	fail	DScore		0.00171576	0.0834753
MYCN	ONC	CORE	pass	pass	fail	fail	DScore		0.0011587	0.0140545
NBN	TSG	CORE	fail	fail	fail	fail	biomarker		0.00251794	0.00425894
NF1	TSG, IMM.lof	CORE	pass	pass	pass	pass	DScore		0.0296248	0.0293867
NF2	TSG	CORE	pass	fail	fail	fail	DScore		0.00831142	0.00596252
NFE2L2	ONC	CORE	pass	pass	fail	fail	DScore		0.00615001	0.0127768
NOTCH1	TO	CORE	pass	pass	pass	fail	DScore		0.0128348	0.0106474
NOTCH2	TO	CORE	pass	pass	fail	fail	DScore		0.00467935	0.00638842
NOTCH3	TO	CORE	fail	pass	fail	fail	Hotspot		0.00396631	0.00298126
NOTCH4	TO	CORE	fail	fail	fail	fail	lit_driver		0.00196087	0.00340716
NPM1	TSG	CORE	pass	pass	pass	fail	DScore		0.00465707	0
NRAS	ONC	CORE	pass	pass	pass	fail	DScore		0.025859	0.0157581
NTRK1	ONC	CORE	fail	pass	fail	pass	Hotspot		0.00159321	0.000851789
PALB2	TSG	CORE	fail	fail	fail	fail	lit_driver		0.00309729	0.00127768
PBRM1	TSG, IMM.lof	CORE	pass	pass	fail	fail	DScore		0.011587	0.0302385
PDCD1LG2	IMM.gof	CORE	fail	pass	fail	fail	Hotspot		0.000122554	0.00127768
PDGFRA	ONC	CORE	pass	pass	fail	fail	DScore		0.00350951	0
PDGFRB	ONC	CORE	fail	pass	fail	fail	Hotspot		0.00132582	0
PHF6	TSG	CORE	pass	fail	fail	fail	DScore		0.00144837	0.00255537
PIK3CA	ONC	CORE	pass	pass	fail	fail	DScore		0.112928	0.0647359
PIK3CB	ONC	CORE	pass	pass	fail	fail	DScore		0.000701903	0.00127768
PIK3R1	TSG	CORE	pass	pass	fail	fail	DScore		0.0185837	0.0132027
PMS2	TSG	CORE	pass	pass	fail	fail	DScore		0.00252908	0.00170358
POLE	ONC	CORE	pass	pass	pass	fail	DScore		0.00177147	0.00596252
POLQ	TSG	CORE	pass	fail	fail	fail	DScore		0.0013481	0.00425894
PPP2R1A	ONC	CORE	pass	pass	fail	fail	DScore		0.00500245	0.00383305
PTCH1	TSG	CORE	pass	pass	fail	fail	DScore		0.0060943	0.00809199
PTEN	TSG, IMM.lof	CORE	pass	pass	pass	fail	DScore		0.0523196	0.0898637
PTPN11	ONC	CORE	pass	pass	fail	fail	DScore		0.00613887	0.00425894
RAC1	ONC	CORE	pass	pass	fail	fail	DScore		0.00176033	0.00212947
RAD21	TSG	CORE	pass	fail	fail	fail	DScore		0.00108071	0.00255537
RAD50	TSG	CORE	fail	pass	fail	fail	Hotspot		0.00206114	0.00212947
RAF1	ONC	CORE	pass	pass	fail	pass	DScore		0.00143723	0.00170358
RB1	TSG	CORE	pass	pass	pass	pass	DScore		0.0291902	0.0430153
RET	ONC	CORE	pass	pass	fail	pass	DScore		0.00190517	0.00298126
RHOA	TO	CORE	pass	pass	fail	fail	DScore		0.00245109	0.00127768
RNF43	TSG	CORE	pass	pass	fail	fail	DScore		0.0100272	0.0102215
ROS1	ONC	CORE	pass	pass	fail	pass	DScore		0.0021837	0.00127768
RPL5	TSG	CORE	pass	fail	fail	fail	DScore		0	0.00212947
RUNX1	TO	CORE	pass	pass	fail	pass	DScore		0.00971523	0.00596252
SETBP1	ONC	CORE	pass	pass	fail	fail	DScore		0.00170462	0.000425894
SETD2	TSG	CORE	pass	pass	fail	pass	DScore		0.0143612	0.024276
SF3B1	ONC	CORE	pass	pass	fail	fail	DScore		0.0106177	0.00851789
SMAD4	TSG	CORE	pass	pass	fail	fail	DScore		0.0295579	0.0630324
SMARCA4	TO	CORE	pass	pass	fail	pass	DScore		0.0138264	0.0123509
SMARCB1	TO	CORE	pass	pass	pass	fail	DScore		0.00357636	0.00340716
SMO	ONC	CORE	pass	pass	fail	fail	DScore		0.00141495	0.00170358
SOCS1	TSG, IMM.gof	CORE	pass	pass	fail	fail	DScore		0.00152636	0.00255537
SPOP	ONC, IMM.gof	CORE	pass	pass	fail	pass	DScore		0.00453452	0.00638842
SRC	ONC	CORE	pass	fail	fail	fail	DScore		0.000111413	0.0174617
STAG1	TSG	CORE	pass	fail	fail	fail	DScore		0.000323098	0.00511073
STAG2	TSG	CORE	pass	pass	fail	fail	DScore		0.00766523	0.00383305
STAT3	ONC, IMM.lof	CORE	fail	pass	fail	fail	Hotspot		0.00211685	0.000851789
STAT5B	ONC	CORE	fail	fail	fail	fail	lit_driver		0.000133696	0
STK11	TSG, IMM.lof	CORE	pass	pass	pass	fail	DScore		0.0187397	0.0076661
SYK	ONC	CORE	pass	fail	fail	fail	DScore		0	0.00511073
TERT	ONC	CORE	pass	pass	pass	pass	DScore		0.0558403	0.088586
TGFBR2	TSG	CORE	pass	pass	fail	fail	DScore		0.00408886	0.00936968
TP53	TSG	CORE	pass	pass	pass	fail	DScore		0.383016	0.370954
TSC1	TSG	CORE	pass	pass	fail	fail	DScore		0.00599403	0.00809199
TSC2	TSG	CORE	pass	pass	fail	fail	DScore		0.00588262	0.00468484
U2AF1	ONC	CORE	pass	pass	fail	fail	DScore		0.00709702	0.00255537
VHL	TSG	CORE	pass	pass	fail	fail	DScore		0.00745354	0.0306644
WT1	TSG	CORE	pass	pass	fail	fail	DScore		0.00304158	0.00212947
YAP1	ONC	CORE	fail	pass	fail	fail	Hotspot		0.000189402	0.0208688
ABL1	ONC	PLUS	pass	pass	fail	pass	DScore		0.000623914
ABL2	ONC	PLUS	pass	fail	fail	fail	DScore		0
ABR	IMM.lof	PLUS	fail	fail	fail	pass	Fusion		0
ABRAXAS1	?TSG	PLUS	fail	fail	fail	fail	biomarker		0
ACVR1B	TSG	PLUS	pass	fail	fail	fail	DScore		0.000289674
ACVR2A	TSG	PLUS	pass	fail	fail	fail	DScore		0.000211685
AJUBA	TO	PLUS	pass	fail	fail	fail	DScore		8.91305e-05
AKAP9	ONC	PLUS	pass	fail	fail	fail	DScore		0
ALOX12B	IMM.gof	PLUS	fail	fail	fail	fail	lit_res		0
ALOX15B	IMM.gof	PLUS	fail	fail	fail	fail	lit_res		0
ARHGAP35	TSG	PLUS	pass	fail	fail	fail	DScore		0.0011587
ARID5B	TSG	PLUS	pass	fail	fail	fail	DScore		0.00188288
ASXL2	TSG	PLUS	pass	pass	fail	fail	DScore		0.00248451
AURKB	ONC	PLUS	fail	fail	fail	fail	biomarker		0.00016712
AURKC	ONC	PLUS	fail	fail	fail	fail	biomarker		0
AXIN1	TSG	PLUS	pass	fail	fail	fail	DScore		0.00166006
AXIN2	TSG	PLUS	pass	fail	fail	fail	DScore		0.00264049
BARD1	TSG	PLUS	fail	pass	fail	fail	Hotspot		0.00191631
BCOR	TO	PLUS	pass	pass	fail	fail	DScore		0.0115981
BIRC3	TSG	PLUS	fail	fail	fail	fail	biomarker		0.000713044
BRIP1	TSG	PLUS	fail	pass	fail	fail	Hotspot		0.0023731
CARD11	ONC	PLUS	pass	pass	fail	fail	DScore		0.00196087
CASP8	TSG	PLUS	pass	pass	fail	fail	DScore		0.00383261
CBFB	TO	PLUS	pass	pass	fail	fail	DScore		0.00327555
CD74	ONC	PLUS	fail	fail	fail	pass	Fusion		0
CDC73	TSG	PLUS	pass	pass	fail	fail	DScore		0.00230625
CDH1	TO	PLUS	pass	pass	fail	fail	DScore		0.0165337
CDK8	ONC	PLUS	fail	fail	fail	fail	biomarker		0.000178261
CDKN1C	TSG	PLUS	fail	pass	fail	fail	Hotspot		0.000646196
CDKN2C	TSG	PLUS	pass	fail	pass	fail	DScore		0.000724186
CHD4	TO	PLUS	pass	fail	fail	fail	DScore		0.000289674
CHD8	TSG	PLUS	pass	fail	fail	fail	DScore		0
CHEK1	TSG	PLUS	fail	fail	fail	fail	biomarker		0.00101386
CIC	TSG	PLUS	pass	pass	fail	fail	DScore		0.00653995
CKS1B	ONC	PLUS	fail	fail	fail	fail	biomarker		0
COL17A1	IMM.lof	PLUS	fail	fail	fail	fail	lit_res		0
CTLA4	IMM.gof	PLUS	fail	fail	fail	fail	lit_res		0
CUL3	ONC	PLUS	pass	pass	fail	fail	DScore		0.000133696
CUX1	TSG	PLUS	pass	fail	fail	fail	DScore		0.00174919
CYLD	TSG	PLUS	pass	pass	pass	fail	DScore		0.00212799
DDR2	ONC	PLUS	pass	pass	fail	fail	DScore		0.00171576
DDX3X	TSG	PLUS	pass	pass	fail	fail	DScore		0.000211685
DDX5	ONC	PLUS	pass	fail	fail	fail	DScore		0
DEFB134	IMM.lof	PLUS	fail	fail	fail	fail	lit_res		0
DHX9	IMM.lof	PLUS	pass	fail	fail	fail	DScore		0
DNMT1	?TSG	PLUS	fail	pass	fail	fail	Hotspot		0.000947012
EIF4A2	ONC	PLUS	pass	fail	fail	fail	DScore		0
ELF3	TSG	PLUS	pass	fail	fail	fail	DScore		0.00241767
ELOC	?ONC	PLUS	pass	fail	fail	fail	DScore		0
EPHA2	TO	PLUS	pass	fail	fail	fail	DScore		0.000100272
ERCC2	TO	PLUS	pass	pass	fail	fail	DScore		0.00238424
ERCC3	TSG	PLUS	fail	fail	fail	fail	biomarker		0.00120326
ERCC4	TSG	PLUS	fail	fail	fail	fail	biomarker		0.000924729
ERCC5	TSG	PLUS	fail	fail	fail	fail	biomarker		0.00190517
ETV1	?ONC	PLUS	fail	fail	fail	pass	Fusion		0.000211685
ETV4	?ONC	PLUS	fail	fail	fail	fail	lit_driver		0
ETV5	?ONC	PLUS	fail	fail	fail	fail	lit_driver		0
FANCA	TSG	PLUS	fail	pass	fail	fail	Hotspot		0.00311957
FANCC	TSG	PLUS	fail	fail	fail	fail	biomarker		0.00138152
FANCD2	TSG	PLUS	fail	fail	fail	fail	biomarker		0.00135924
FANCE	TSG	PLUS	fail	fail	fail	fail	biomarker		0.00059049
FANCF	TSG	PLUS	fail	fail	fail	fail	biomarker		0.000389946
FANCG	TSG	PLUS	fail	fail	fail	fail	biomarker		0.000512501
FANCL	TSG	PLUS	fail	fail	fail	fail	biomarker		0.000523642
FANCM	TSG	PLUS	fail	fail	fail	fail	biomarker		0.000969295
FAT1	TSG	PLUS	pass	fail	pass	fail	DScore		0.00867909
FLT1	ONC	PLUS	fail	pass	fail	fail	Hotspot		0.00262935
FOXA1	TO	PLUS	pass	pass	fail	fail	DScore		0.00521414
FOXA2	TSG	PLUS	pass	fail	fail	fail	DScore		0
FOXL2	ONC	PLUS	pass	pass	fail	fail	DScore		0.00129239
FOXO1	TSG	PLUS	fail	pass	fail	fail	Hotspot		0.00142609
FOXP1	TSG	PLUS	pass	pass	fail	pass	DScore		0.00266277
FUBP1	?TO	PLUS	pass	pass	fail	fail	DScore		0.00227283
GATA6	TO	PLUS	fail	pass	fail	fail	Hotspot		0.000746468
GNA13	TO	PLUS	pass	fail	fail	fail	DScore		0.000356522
GPS2	TSG	PLUS	pass	fail	fail	fail	DScore		0.00145951
HIF1A	ONC	PLUS	fail	fail	fail	fail	biomarker		0
HIST1H1C	ONC	PLUS	pass	pass	fail	fail	DScore		0.00025625
IDO1	IMM.gof	PLUS	fail	fail	fail	fail	lit_res		0
IDO2	IMM.gof	PLUS	fail	fail	fail	fail	lit_res		0
IFNGR1	IMM.lof	PLUS	fail	fail	fail	fail	lit_res		0.000623914
IFNGR2	IMM.lof	PLUS	fail	fail	fail	fail	lit_res		0
IL6ST	?ONC	PLUS	pass	fail	fail	fail	DScore		0
IRF1	IMM.lof	PLUS	fail	fail	fail	fail	lit_res		3.34239e-05
KDM5C	TSG	PLUS	pass	fail	fail	fail	DScore		0.0037212
KDM6A	TSG	PLUS	pass	pass	fail	fail	DScore		0.0132804
KEAP1	TSG, IMM.lof	PLUS	pass	pass	fail	fail	DScore		0.011587
KMT2B	TSG	PLUS	pass	fail	fail	fail	DScore		0.00537011
KMT2C	TSG	PLUS	pass	pass	pass	pass	DScore		0.0137929
KMT2D	TSG	PLUS	pass	pass	fail	fail	DScore		0.0347498
LZTR1	TO	PLUS	pass	fail	fail	fail	DScore		0.000356522
MDM4	ONC	PLUS	fail	fail	fail	fail	biomarker		0.00025625
MECOM	ONC	PLUS	pass	fail	fail	fail	DScore		0.00025625
MGA	TSG	PLUS	pass	pass	pass	fail	DScore		0.00812202
MGMT	TSG	PLUS	pass	fail	pass	fail	DScore		2.22826e-05
MRE11	TSG	PLUS	fail	fail	fail	fail	biomarker		0
MSH3	TSG	PLUS	pass	pass	fail	fail	DScore		0.00355408
MYCL	ONC	PLUS	fail	fail	pass	fail	CNV		0.000111413
MYH9	ONC	PLUS	pass	fail	fail	fail	DScore		0
NCOA2	ONC	PLUS	pass	fail	fail	fail	DScore		0
NCOR1	TSG	PLUS	pass	fail	fail	fail	DScore		0.00475734
NLRC5	IMM.lof	PLUS	fail	fail	fail	fail	lit_res		0
NRG1	ONC	PLUS	fail	fail	fail	pass	Fusion		0
NSD1	TSG	PLUS	pass	pass	pass	pass	DScore		0.00386604
NSD3	ONC	PLUS	pass	fail	fail	pass	DScore		0
NTRK2	ONC	PLUS	fail	pass	fail	fail	Hotspot		0.000367663
NTRK3	ONC	PLUS	fail	pass	fail	pass	Hotspot		0.00240652
PARP1	TSG	PLUS	fail	fail	fail	fail	biomarker		0.000768751
PAX5	TO	PLUS	pass	pass	fail	fail	DScore		0.00200544
PCBP1	ONC	PLUS	pass	pass	fail	fail	DScore		0
PIAS3	TSG	PLUS	fail	fail	fail	fail	biomarker		0
PIAS4	TSG, IMM.gof	PLUS	fail	fail	fail	fail	lit_res		0
PIK3CD	ONC	PLUS	fail	pass	fail	fail	Hotspot		0.000356522
PIK3R2	TO	PLUS	pass	pass	fail	fail	DScore		0.00137038
PIM1	ONC	PLUS	pass	pass	fail	fail	DScore		0.000857881
PLCG1	ONC	PLUS	pass	fail	fail	fail	DScore		0
PMS1	TSG	PLUS	pass	pass	fail	fail	DScore		0.00176033
PPM1D	TSG	PLUS	pass	fail	fail	fail	DScore		0.00279647
PPP2R2A	TSG	PLUS	fail	fail	fail	fail	biomarker		3.34239e-05
PPP4R2	TSG	PLUS	fail	fail	fail	fail	biomarker		0.00025625
PPP6C	TO	PLUS	pass	pass	fail	fail	DScore		0.000880164
PRKAR1A	TSG	PLUS	pass	fail	fail	fail	DScore		0.000902447
PSIP1	?ONC	PLUS	pass	fail	fail	fail	DScore		0
PTK2	IMM.gof	PLUS	fail	fail	fail	pass	Fusion		0
PTPRD	ONC	PLUS	pass	pass	pass	fail	DScore		0.00192745
QSER1	IMM.lof	PLUS	fail	fail	fail	fail	lit_res		0
RAD51B	TSG	PLUS	fail	fail	fail	pass	Fusion		0.000178261
RAD51C	TSG	PLUS	fail	pass	fail	fail	Hotspot		0.000523642
RAD51D	TSG	PLUS	fail	fail	fail	fail	biomarker		0.000345381
RAD52	TSG	PLUS	fail	fail	pass	fail	CNV		0.000222826
RAD54L	TSG	PLUS	fail	fail	fail	fail	biomarker		0.000456794
RASA1	TSG	PLUS	pass	fail	fail	fail	DScore		0.00428941
RBM10	TSG	PLUS	pass	pass	fail	fail	DScore		0.00874593
RFX5	IMM.lof	PLUS	fail	fail	fail	fail	lit_res		0
RFXAP	IMM.lof	PLUS	fail	fail	fail	fail	lit_res		0
RHEB	ONC	PLUS	pass	pass	fail	fail	DScore		0.000178261
RICTOR	ONC	PLUS	fail	pass	fail	fail	Hotspot		0.000178261
RIT1	ONC	PLUS	pass	pass	fail	fail	DScore		0.000601631
RPL22	TSG	PLUS	pass	fail	fail	fail	DScore		2.22826e-05
SERPINB3	IMM.gof	PLUS	fail	fail	fail	fail	lit_res		0
SERPINB4	IMM.gof	PLUS	fail	fail	fail	fail	lit_res		0
SMAD2	TSG	PLUS	pass	pass	fail	fail	DScore		0.00290788
SMAD3	TSG	PLUS	fail	pass	fail	fail	Hotspot		0.0017269
SMC1A	ONC	PLUS	pass	fail	fail	fail	DScore		0.000144837
SMC3	TO	PLUS	pass	fail	fail	fail	DScore		0.000913588
SMG1	TSG	PLUS	fail	fail	fail	fail	biomarker		0
SOS1	ONC	PLUS	pass	pass	fail	fail	DScore		0.000233968
SOX17	ONC	PLUS	pass	pass	fail	fail	DScore		0.000200544
SOX9	TSG	PLUS	pass	pass	fail	fail	DScore		0.00979322
SPEN	TSG	PLUS	pass	pass	fail	fail	DScore		0.00513615
SRSF2	ONC	PLUS	pass	pass	fail	fail	DScore		0.0033981
STAT1	ONC, IMM.lof	PLUS	fail	fail	fail	fail	lit_res		0
TAF1	ONC	PLUS	pass	fail	fail	fail	DScore		5.57066e-05
TAF3	IMM.lof	PLUS	fail	fail	fail	fail	lit_res		0
TAP1	IMM.lof	PLUS	fail	fail	fail	fail	lit_res		0.000456794
TAP2	IMM.lof	PLUS	fail	fail	fail	fail	lit_res		0.000657338
TAPBP	IMM.lof	PLUS	fail	fail	fail	fail	lit_res		0
TBL1XR1	TSG	PLUS	pass	fail	fail	pass	DScore		0.000133696
TBX3	TSG	PLUS	pass	pass	fail	fail	DScore		0.00427827
TCF12	TO	PLUS	pass	fail	fail	fail	DScore		7.79892e-05
TCF7L2	TSG	PLUS	pass	pass	fail	fail	DScore		0.00604973
TET2	TSG	PLUS	pass	pass	fail	fail	DScore		0.0165337
TGFBR1	TSG	PLUS	fail	pass	fail	fail	Hotspot		0.00168234
TMPRSS2	ONC	PLUS	fail	fail	fail	pass	Fusion		0
TP53BP1	TSG	PLUS	pass	fail	fail	fail	DScore		0.00230625
TP73	TSG	PLUS	fail	fail	fail	fail	biomarker		0
TRAF7	ONC	PLUS	pass	pass	fail	fail	DScore		0.000155978
UVRAG	TSG	PLUS	fail	fail	fail	pass	Fusion		0
WRN	TSG	PLUS	fail	fail	fail	fail	biomarker		0.00141495
XBP1	IMM.lof	PLUS	fail	fail	fail	fail	lit_res		0.000100272
XPO1	ONC	PLUS	pass	pass	fail	fail	DScore		0.00138152
ZFHX3	TSG	PLUS	pass	pass	fail	fail	DScore		0.00658452
ZFP36L1	TSG	PLUS	pass	fail	fail	fail	DScore		0.000222826
ZMYM2	TSG	PLUS	pass	fail	fail	fail	DScore		5.57066e-05
ZMYM3	TSG	PLUS	pass	fail	fail	fail	DScore		0.00025625
ZNF703	ONC	PLUS	fail	pass	fail	fail	Hotspot		0.0014818
ZNF750	TSG	PLUS	pass	fail	fail	fail	DScore		0
ACSL3	unclear	MAX	pass	fail	fail	fail	DScore		0
ACSL6	unclear	MAX	pass	fail	fail	fail	DScore		0
ACVR1	unclear	MAX	pass	pass	fail	fail	DScore		0.000467935
ADK	ONC	MAX	fail	fail	fail	pass	Fusion		0
AFF4	unclear	MAX	pass	fail	fail	fail	DScore		0
ANKRD11	unclear	MAX	fail	pass	fail	fail	Hotspot		7.79892e-05
ARHGAP26	unclear	MAX	pass	fail	fail	fail	DScore		0
ARID4B	?TSG	MAX	fail	fail	fail	fail	biomarker		0
ATF1	unclear	MAX	pass	fail	fail	fail	DScore		0
ATIC	unclear	MAX	pass	fail	fail	fail	DScore		0
BCL10	TO	MAX	fail	pass	fail	fail	Hotspot		0.000735327
BCL2L1	ONC	MAX	fail	fail	pass	fail	CNV		0
BCL2L11	TSG	MAX	pass	fail	fail	fail	DScore		0.000367663
BCL6	ONC	MAX	fail	pass	fail	fail	Hotspot		0.000278533
BCL9	?ONC	MAX	fail	fail	fail	fail	biomarker		0
BCL9L	?ONC	MAX	fail	fail	fail	fail	biomarker		0
BCLAF1	TSG	MAX	pass	fail	fail	fail	DScore		0
BMPR2	?TSG	MAX	fail	fail	fail	fail	biomarker		0
BRD3	unclear	MAX	fail	fail	pass	fail	CNV		4.45653e-05
BRD4	ONC	MAX	fail	fail	fail	pass	Fusion		0
C2CD3	ONC	MAX	fail	fail	fail	pass	Fusion		0
CADM2	unclear	MAX	fail	fail	pass	fail	CNV		0
CBWD3	unclear	MAX	fail	fail	pass	fail	CNV		0
CCDC6	TO	MAX	pass	fail	fail	pass	DScore		0
CCNQ	?ONC	MAX	fail	fail	fail	fail	biomarker		0
CCSER1	unclear	MAX	fail	fail	pass	fail	CNV		0
CHD1	?TSG	MAX	fail	fail	fail	fail	biomarker		0.000289674
CHD3	unclear	MAX	pass	fail	fail	fail	DScore		0
CLTC	unclear	MAX	pass	fail	fail	fail	DScore		0
CNBD1	unclear	MAX	pass	fail	fail	fail	DScore		0
COL1A1	unclear	MAX	pass	fail	fail	fail	DScore		0
COL5A1	TSG	MAX	pass	fail	pass	fail	DScore		0
CRKL	ONC	MAX	fail	fail	fail	fail	biomarker		1.11413e-05
CRTC3	unclear	MAX	pass	fail	fail	fail	DScore		0
CSDE1	unclear	MAX	pass	fail	pass	fail	DScore		0.000111413
CSMD1	unclear	MAX	fail	fail	pass	fail	CNV		0
CTNNA1	ONC	MAX	fail	fail	fail	fail	biomarker		0
CTNND1	unclear	MAX	pass	fail	fail	fail	DScore		0
CTNND2	ONC	MAX	fail	fail	fail	fail	biomarker		0
CUL1	ONC	MAX	pass	fail	fail	fail	DScore		0
CYSLTR2	unclear	MAX	pass	fail	fail	fail	DScore		0
DCUN1D1	ONC	MAX	fail	fail	fail	fail	biomarker		0
DDX41	TSG	MAX	fail	fail	pass	fail	CNV		5.57066e-05
DDX51	unclear	MAX	fail	fail	pass	fail	CNV		0
DIS3	TSG	MAX	pass	pass	fail	fail	DScore		0.00297473
DNMT3B	?TSG	MAX	fail	fail	fail	fail	biomarker		0.001025
E2F3	ONC	MAX	fail	fail	fail	fail	biomarker		1.11413e-05
EED	?TSG	MAX	fail	fail	fail	fail	lit_driver		0.000601631
EEF1A1	unclear	MAX	pass	fail	fail	fail	DScore		0
EGR3	unclear	MAX	pass	fail	fail	fail	DScore		0
EIF1AX	unclear	MAX	pass	pass	fail	fail	DScore		0.0011587
ELF4	unclear	MAX	pass	fail	fail	fail	DScore		0
EMSY	ONC	MAX	fail	fail	fail	fail	biomarker		0
EP400	?TSG	MAX	fail	fail	pass	fail	CNV		8.91305e-05
EPAS1	unclear	MAX	pass	pass	fail	fail	DScore		0
EPC1	ONC	MAX	fail	fail	fail	fail	biomarker		0
EPHA7	TO	MAX	fail	pass	fail	fail	Hotspot		0.00289674
EPHB1	unclear	MAX	fail	pass	fail	fail	Hotspot		0.00075761
ERF	?TSG	MAX	fail	fail	fail	fail	biomarker		0.00105843
EWSR1	ONC	MAX	fail	fail	fail	pass	Fusion		0
EYS	ONC	MAX	fail	fail	fail	pass	Fusion		0
EZR	unclear	MAX	pass	fail	fail	fail	DScore		0
FAF1	ONC	MAX	fail	fail	fail	pass	Fusion		0
FBXO11	TSG	MAX	pass	fail	fail	fail	DScore		0.000133696
FCRL4	unclear	MAX	pass	fail	fail	fail	DScore		0
FH	unclear	MAX	fail	pass	fail	fail	Hotspot		0.000635055
FHIT	unclear	MAX	fail	fail	pass	fail	CNV		0
FIP1L1	unclear	MAX	pass	fail	fail	fail	DScore		0
FLI1	ONC	MAX	fail	fail	fail	pass	Fusion		0
FLT4	unclear	MAX	fail	pass	pass	fail	Hotspot		0.00176033
FOXQ1	?TSG	MAX	pass	fail	fail	fail	DScore		0
FRS2	ONC	MAX	fail	fail	fail	pass	Fusion		0
FUS	unclear	MAX	pass	pass	fail	fail	DScore		0.000278533
GLI1	unclear	MAX	fail	pass	fail	fail	Hotspot		0.000913588
GOLGA5	unclear	MAX	pass	fail	fail	fail	DScore		0
GPC5	unclear	MAX	fail	fail	pass	fail	CNV		0
GRB7	unclear	MAX	fail	fail	fail	fail	biomarker		0
GSK3B	unclear	MAX	fail	fail	fail	fail	biomarker		0
GTF2I	TSG	MAX	pass	pass	fail	fail	DScore		0
H3F3C	unclear	MAX	pass	fail	fail	fail	DScore		0
HERC2	unclear	MAX	fail	fail	pass	fail	CNV		0
HIST1H3H	ONC	MAX	fail	fail	fail	fail	biomarker		0
HLF	unclear	MAX	pass	fail	fail	fail	DScore		0
HMGA2	ONC	MAX	fail	fail	fail	pass	Fusion		0
HSP90AA1	unclear	MAX	pass	fail	fail	fail	DScore		3.34239e-05
HSP90AB1	unclear	MAX	pass	fail	fail	fail	DScore		0
ING1	?ONC	MAX	fail	fail	fail	fail	biomarker		0
INPPL1	unclear	MAX	pass	pass	fail	fail	DScore		0.000122554
IRF2	unclear	MAX	pass	fail	fail	fail	DScore		0
IRF6	unclear	MAX	pass	fail	fail	fail	DScore		0
IRS2	ONC	MAX	fail	pass	fail	fail	Hotspot		0.000813316
KAT6A	unclear	MAX	fail	pass	pass	fail	Hotspot		0.000456794
KAT6B	unclear	MAX	pass	fail	pass	fail	DScore		5.57066e-05
KDM2A	ONC	MAX	fail	fail	fail	pass	Fusion		0
KEL	unclear	MAX	pass	fail	fail	fail	DScore		0
KIF1A	unclear	MAX	fail	fail	pass	fail	CNV		0
KLF5	TSG	MAX	pass	fail	fail	fail	DScore		0
KLF6	TSG	MAX	pass	fail	fail	fail	DScore		3.34239e-05
KNSTRN	unclear	MAX	fail	pass	fail	fail	Hotspot		0.000389946
LATS1	unclear	MAX	pass	fail	fail	fail	DScore		0
LATS2	unclear	MAX	pass	pass	fail	fail	DScore		2.22826e-05
LCP1	unclear	MAX	pass	fail	fail	fail	DScore		0
LIFR	unclear	MAX	pass	fail	fail	fail	DScore		0
LYN	TSG	MAX	fail	pass	fail	fail	Hotspot		0.000568207
MALAT1	unclear	MAX	pass	fail	fail	fail	DScore		0
MAP3K13	TSG	MAX	fail	fail	fail	fail	biomarker		0.000612772
MAP3K4	unclear	MAX	pass	fail	fail	fail	DScore		0
MAP3K7	?TSG	MAX	fail	fail	fail	fail	biomarker		0.000100272
MITF	ONC	MAX	fail	pass	fail	fail	Hotspot		0.000635055
MYBL1	ONC	MAX	fail	pass	fail	fail	Hotspot		0.000300816
MYH11	unclear	MAX	pass	fail	fail	fail	DScore		0
MYOD1	unclear	MAX	fail	pass	fail	fail	Hotspot		0.000122554
NAALADL2	ONC	MAX	fail	fail	fail	pass	Fusion		0
NCOA3	unclear	MAX	fail	pass	fail	fail	Hotspot		0.000300816
NCOR2	unclear	MAX	pass	fail	fail	fail	DScore		0
NDRG1	unclear	MAX	pass	fail	fail	fail	DScore		0
NEAT1	promoter	MAX	fail	fail	fail	fail	lit_driver		0
NHP2	unclear	MAX	fail	fail	pass	fail	CNV		0
NKX2-1	ONC	MAX	fail	pass	fail	fail	Hotspot		5.57066e-05
NKX3-1	unclear	MAX	pass	fail	fail	fail	DScore		6.68479e-05
NLRP3	unclear	MAX	fail	fail	pass	fail	CNV		0
NONO	?ONC	MAX	fail	pass	fail	fail	hotspot		0
NSD2	ONC	MAX	pass	fail	fail	fail	DScore		0
NT5C2	unclear	MAX	pass	fail	fail	fail	DScore		2.22826e-05
NUP93	unclear	MAX	pass	pass	fail	fail	DScore		0.000434511
NUP98	unclear	MAX	pass	fail	fail	fail	DScore		0
PAK1	ONC	MAX	fail	fail	fail	pass	Fusion		0
PAX8	ONC	MAX	fail	fail	fail	pass	Fusion		0
PDCD1	unclear	MAX	fail	fail	pass	fail	CNV		0
PDE4D	unclear	MAX	fail	fail	pass	fail	CNV		0
PER1	unclear	MAX	pass	fail	fail	fail	DScore		0
PGR	unclear	MAX	pass	pass	fail	fail	DScore		0.000122554
PIK3CG	unclear	MAX	pass	pass	fail	fail	DScore		0.00104728
PIK3R3	TO	MAX	fail	fail	fail	fail	biomarker		0.000802175
PLK2	unclear	MAX	fail	fail	fail	fail	biomarker		0
PLXNB1	?TO	MAX	fail	fail	fail	fail	biomarker		0
PLXNB2	unclear	MAX	pass	fail	pass	fail	DScore		0
PRDM1	TSG	MAX	pass	fail	fail	fail	DScore		0.00116984
PRDM14	unclear	MAX	fail	pass	fail	fail	Hotspot		0
PREX2	unclear	MAX	fail	pass	fail	fail	Hotspot		0.000378805
PRKCI	ONC	MAX	fail	pass	fail	fail	Hotspot		0.000356522
PRKN	TSG	MAX	fail	fail	pass	fail	CNV		0
PRRX1	unclear	MAX	pass	fail	fail	fail	DScore		0
PSMD13	unclear	MAX	fail	fail	pass	fail	CNV		0
PTPN22	unclear	MAX	fail	fail	pass	fail	CNV		0
PTPRS	unclear	MAX	fail	pass	fail	fail	Hotspot		0.000267392
PTPRT	unclear	MAX	fail	pass	fail	fail	Hotspot		0.00162663
QKI	unclear	MAX	pass	fail	fail	fail	DScore		0
RALGDS	unclear	MAX	fail	fail	pass	fail	CNV		0
RANBP17	unclear	MAX	fail	fail	pass	fail	CNV		0
RASA2	TSG, IMM.lof	MAX	fail	fail	fail	fail	lit_res		0.000111413
RECQL4	unclear	MAX	fail	pass	fail	fail	Hotspot		0.000947012
ROBO1	TSG	MAX	fail	fail	pass	fail	CNV		0.000278533
ROBO2	TSG	MAX	fail	fail	fail	fail	lit_driver		0
RPTOR	unclear	MAX	fail	pass	fail	fail	Hotspot		0.000122554
RRAS2	unclear	MAX	pass	pass	fail	fail	DScore		0.0012144
RSF1	ONC	MAX	fail	fail	fail	pass	Fusion		0
RSPO2	ONC	MAX	fail	fail	fail	fail	lit_driver		0
RSPO3	ONC	MAX	fail	fail	fail	fail	lit_driver		0
RXRA	ONC	MAX	pass	pass	pass	fail	DScore		0.000289674
SDCCAG8	unclear	MAX	fail	fail	pass	fail	CNV		0
SDHA	unclear	MAX	fail	pass	pass	fail	Hotspot		0.00059049
SDHAF2	unclear	MAX	fail	pass	fail	fail	Hotspot		0
SESN2	unclear	MAX	fail	fail	fail	fail	biomarker		0
SETD1B	unclear	MAX	fail	fail	pass	fail	CNV		0
SETDB1	ONC	MAX	pass	fail	fail	fail	DScore		0
SFPQ	unclear	MAX	pass	fail	fail	fail	DScore		0
SH2B3	TSG	MAX	pass	fail	fail	fail	DScore		0.000958153
SHANK2	ONC	MAX	fail	fail	fail	pass	Fusion		0
SIN3A	unclear	MAX	pass	fail	fail	fail	DScore		0
SKP2	?ONC	MAX	fail	fail	fail	fail	biomarker		0
SLIT2	?TO	MAX	fail	fail	fail	fail	biomarker		0.000278533
SMARCA1	unclear	MAX	pass	fail	fail	fail	DScore		0
SMARCD1	unclear	MAX	fail	fail	fail	fail	biomarker		0
SMYD3	unclear	MAX	fail	fail	pass	fail	CNV		0
SNORD50A	TSG	MAX	fail	fail	fail	fail	biomarker		0
SNORD50B	TSG	MAX	fail	fail	fail	fail	biomarker		0
SOX2	ONC	MAX	fail	fail	pass	fail	CNV		0
SPRED1	TSG, IMM.lof	MAX	fail	fail	fail	fail	lit_res		0.000969295
SQSTM1	unclear	MAX	fail	fail	pass	fail	CNV		0
SRGAP3	unclear	MAX	pass	fail	fail	fail	DScore		0
STK19	unclear	MAX	fail	pass	fail	fail	Hotspot		0.000311957
SUZ12	TSG	MAX	pass	pass	fail	fail	DScore		0.00168234
TENM2	unclear	MAX	fail	fail	pass	fail	CNV		0
TERC	ONC	MAX	fail	fail	pass	fail	CNV		0
TET1	TSG	MAX	fail	pass	pass	fail	Hotspot		0.00247337
TGIF1	TSG	MAX	fail	fail	fail	fail	biomarker		0
TLR4	unclear	MAX	pass	fail	fail	fail	DScore		0.000111413
TNFRSF14	TSG	MAX	pass	pass	fail	fail	DScore		0.00150408
TP63	unclear	MAX	fail	pass	fail	fail	Hotspot		0.000579348
TPTE	unclear	MAX	fail	fail	pass	fail	CNV		0
TPX2	ONC	MAX	fail	fail	fail	pass	Fusion		0
TRIM33	unclear	MAX	fail	fail	pass	fail	CNV		0.000111413
TXNIP	?TSG	MAX	pass	fail	fail	fail	DScore		0
TYRO3	unclear	MAX	fail	fail	pass	fail	CNV		0
UIMC1	unclear	MAX	fail	fail	pass	fail	CNV		0
USP9X	?TSG	MAX	pass	fail	fail	fail	DScore		0.000523642
VEGFA	ONC	MAX	fail	fail	fail	fail	lit_driver		0
WNK1	unclear	MAX	fail	fail	pass	fail	CNV		0
YEATS4	ONC	MAX	fail	fail	fail	fail	biomarker		0
ZBTB16	TSG	MAX	fail	fail	fail	fail	biomarker		0
ZBTB20	ONC	MAX	fail	fail	fail	pass	Fusion		0
ZFP36L2	unclear	MAX	pass	fail	fail	fail	DScore		0
ZNF217	ONC	MAX	fail	fail	pass	fail	CNV		0.00025625
ABCA13		rejected	fail	fail	fail	fail		failed screening
ABCB1		rejected	fail	fail	fail	fail		failed screening
ABCB11		rejected	fail	fail	fail	fail		failed screening
ABCB7		rejected	fail	fail	fail	fail		failed screening
ABCC3		rejected	fail	fail	fail	fail		failed screening
ABCC4		rejected	fail	fail	fail	fail		failed screening
ABCG2		rejected	fail	fail	fail	fail		failed screening
ABI1		rejected	fail	fail	fail	fail		failed screening
ABI3		rejected	fail	fail	fail	fail		failed screening
ACADL		rejected	fail	fail	fail	fail		failed screening
ACKR3		rejected	fail	fail	fail	fail		failed screening
ACSL1		rejected	fail	fail	fail	fail		failed screening
ACTA2		rejected	fail	fail	fail	fail		failed screening
ACTB		rejected	fail	fail	fail	fail		haem-specific
ACTG1		rejected	fail	fail	fail	fail		haem-specific
ADAMTS18		rejected	fail	fail	fail	fail		failed screening
ADAMTS20		rejected	fail	fail	fail	fail		failed screening
ADAMTS6		rejected	fail	fail	fail	fail		failed screening
ADGB		rejected	fail	fail	fail	fail		failed screening
ADGRA2		rejected	fail	fail	fail	fail		failed screening
ADGRB3		rejected	fail	fail	fail	fail		failed screening
ADGRL2		rejected	fail	fail	fail	fail		failed screening
ADGRL3		rejected	fail	fail	fail	fail		failed screening
ADGRV1		rejected	fail	fail	fail	fail		failed screening
ADRB2		rejected	fail	fail	fail	fail		failed screening
AFDN		rejected	fail	fail	fail	fail		failed screening
AFF1		rejected	fail	fail	fail	fail		failed screening
AFF3		rejected	fail	fail	fail	fail		failed screening
AGAP5		rejected	fail	fail	fail	fail		failed screening
AGBL5		rejected	fail	fail	fail	fail		failed screening
AGO2		rejected	fail	fail	fail	fail		failed screening
AK9		rejected	fail	fail	fail	fail		failed screening
AKAIN1		rejected	fail	fail	fail	fail		failed screening
AKAP13		rejected	fail	fail	fail	fail		failed screening
AKR1C4		rejected	fail	fail	fail	fail		failed screening
ALB		rejected	fail	fail	fail	fail		failed screening
ALDH2		rejected	fail	fail	fail	fail		failed screening
ALKBH6		rejected	fail	fail	fail	fail		failed screening
ANAPC1		rejected	fail	fail	fail	fail		failed screening
ANKRD17		rejected	fail	fail	fail	fail		failed screening
ANKRD26		rejected	fail	fail	fail	fail		failed screening
ANO4		rejected	fail	fail	fail	fail		failed screening
ANPEP		rejected	fail	fail	fail	fail		failed screening
ANTXR2		rejected	fail	fail	fail	fail		failed screening
APAF1		rejected	fail	fail	fail	fail		failed screening
APCDD1		rejected	fail	fail	fail	fail		failed screening
APEX1		rejected	fail	fail	fail	fail		failed screening
APH1A		rejected	fail	fail	fail	fail		failed screening
APOB		rejected	fail	fail	fail	fail		failed screening
APOBEC3B		rejected	fail	fail	fail	fail		failed screening
APOBEC3D		rejected	fail	fail	fail	fail		failed screening
ARFRP1		rejected	fail	fail	fail	fail		failed screening
ARHGAP6		rejected	fail	fail	fail	fail		failed screening
ARHGEF12		rejected	fail	fail	fail	fail		failed screening
ARL15		rejected	fail	fail	fail	fail		failed screening
ARNT		rejected	fail	fail	fail	fail		failed screening
ASAH2		rejected	fail	fail	fail	fail		failed screening
ASAP1		rejected	fail	fail	fail	fail		failed screening
ASNS		rejected	fail	fail	fail	fail		failed screening
ASPSCR1		rejected	fail	fail	fail	fail		failed screening
ASS1		rejected	fail	fail	fail	fail		failed screening
ATF7IP		rejected	fail	fail	fail	fail		failed screening
ATG10		rejected	fail	fail	fail	fail		failed screening
ATP11B		rejected	fail	fail	fail	fail		failed screening
ATP1A1		rejected	fail	fail	pass	fail		biologically implausible
ATP1B4		rejected	fail	fail	fail	fail		failed screening
ATP2B3		rejected	fail	fail	fail	fail		failed screening
ATP7B		rejected	fail	fail	fail	fail		failed screening
ATRNL1		rejected	fail	fail	fail	fail		failed screening
ATXN3		rejected	fail	fail	fail	fail		failed screening
AVIL		rejected	fail	fail	fail	fail		failed screening
B3GALT1		rejected	fail	fail	fail	fail		failed screening
B4GALT5		rejected	fail	fail	fail	fail		failed screening
B9D2		rejected	fail	fail	fail	fail		failed screening
BABAM1		rejected	fail	fail	fail	fail		failed screening
BABAM2		rejected	fail	fail	fail	fail		failed screening
BACH1		rejected	fail	fail	fail	fail		failed screening
BACH2		rejected	fail	fail	fail	fail		failed screening
BBC3		rejected	fail	fail	fail	fail		failed screening
BCL11A		rejected	pass	fail	fail	fail		haem-specific
BCL11B		rejected	fail	fail	fail	fail		failed screening
BCL2A1		rejected	fail	fail	fail	fail		failed screening
BCL2L12		rejected	fail	fail	fail	fail		failed screening
BCL2L2		rejected	fail	fail	fail	fail		failed screening
BCL3		rejected	fail	fail	fail	fail		failed screening
BCL7A		rejected	fail	fail	fail	fail		haem-specific
BCORL1		rejected	fail	fail	fail	fail		failed screening
BCR		rejected	fail	fail	fail	fail		haem-specific
BDNF-AS		rejected	fail	fail	fail	fail		failed screening
BICC1		rejected	fail	fail	fail	fail		failed screening
BIRC2		rejected	fail	fail	fail	fail		haem-specific
BIRC5		rejected	fail	fail	fail	fail		failed screening
BIRC6		rejected	fail	fail	fail	fail		failed screening
BLNK		rejected	fail	fail	fail	fail		haem-specific
BMP2K		rejected	fail	fail	fail	fail		failed screening
BMPR1A		rejected	fail	fail	fail	fail		failed screening
BRCC3		rejected	fail	fail	fail	fail		failed screening
BRD7		rejected	fail	fail	fail	fail		failed screening
BRINP3		rejected	fail	fail	fail	fail		haem-specific
BTBD3		rejected	fail	fail	fail	fail		failed screening
BTG1		rejected	fail	fail	fail	fail		haem-specific
BTG2		rejected	pass	fail	fail	fail		haem-specific
BTK		rejected	pass	fail	fail	fail		haem-specific
BUB1B		rejected	fail	fail	fail	fail		failed screening
C10orf67		rejected	fail	fail	fail	fail		failed screening
C11orf65		rejected	fail	fail	fail	fail		failed screening
C12orf50		rejected	fail	fail	fail	fail		failed screening
C14orf177		rejected	fail	fail	fail	fail		failed screening
C15orf65		rejected	fail	fail	fail	fail		failed screening
C2orf73		rejected	fail	fail	fail	fail		failed screening
C3orf70		rejected	fail	fail	fail	fail		failed screening
C4orf36		rejected	fail	fail	fail	fail		failed screening
C8orf34		rejected	fail	fail	fail	fail		failed screening
C9orf152		rejected	fail	fail	fail	fail		failed screening
CACNA1A		rejected	fail	fail	fail	fail		failed screening
CACNA1D		rejected	fail	fail	fail	fail		failed screening
CACNA2D1		rejected	fail	fail	fail	fail		failed screening
CACNA2D3		rejected	fail	fail	fail	fail		failed screening
CADM1		rejected	fail	fail	fail	fail		failed screening
CALD1		rejected	fail	fail	fail	fail		failed screening
CALN1		rejected	fail	fail	fail	fail		failed screening
CALR		rejected	fail	fail	fail	fail		haem-specific
CAMK1D		rejected	fail	fail	fail	fail		failed screening
CAMK2B		rejected	fail	fail	fail	fail		failed screening
CAMTA1		rejected	fail	fail	fail	fail		failed screening
CANT1		rejected	fail	fail	fail	fail		failed screening
CAP2		rejected	fail	fail	fail	fail		failed screening
CARM1		rejected	fail	fail	fail	fail		failed screening
CARS		rejected	fail	fail	fail	fail		failed screening
CASP1		rejected	fail	fail	fail	fail		failed screening
CASR		rejected	fail	fail	fail	fail		failed screening
CATSPER3		rejected	fail	fail	fail	fail		failed screening
CATSPERB		rejected	fail	fail	fail	fail		failed screening
CBFA2T3		rejected	fail	fail	fail	fail		failed screening
CBLB		rejected	fail	fail	fail	fail		haem-specific
CBLC		rejected	fail	fail	fail	fail		failed screening
CBR3		rejected	fail	fail	fail	fail		failed screening
CBWD1		rejected	fail	fail	fail	fail		failed screening
CCDC120		rejected	fail	fail	fail	fail		failed screening
CCDC178		rejected	fail	fail	fail	fail		failed screening
CCN6		rejected	fail	fail	fail	fail		failed screening
CCNB1IP1		rejected	fail	fail	fail	fail		failed screening
CCNE2		rejected	fail	fail	fail	fail		failed screening
CD19		rejected	fail	fail	fail	fail		haem-specific
CD22		rejected	fail	fail	fail	fail		haem-specific
CD276		rejected	fail	fail	fail	fail		failed screening
CD3D		rejected	fail	fail	fail	fail		failed screening
CD40		rejected	fail	fail	fail	fail		failed screening
CD44		rejected	fail	fail	fail	fail		failed screening
CD48		rejected	fail	fail	fail	fail		failed screening
CD70		rejected	pass	fail	fail	fail		haem-specific
CD79A		rejected	fail	fail	fail	fail		haem-specific
CD79B		rejected	pass	pass	fail	fail		haem-specific
CD83		rejected	fail	fail	fail	fail		haem-specific
CDC14A		rejected	fail	fail	fail	fail		failed screening
CDC42		rejected	fail	fail	fail	fail		failed screening
CDH11		rejected	fail	fail	fail	fail		failed screening
CDH2		rejected	fail	fail	fail	fail		failed screening
CDH20		rejected	fail	fail	fail	fail		failed screening
CDH4		rejected	fail	fail	fail	fail		failed screening
CDH5		rejected	fail	fail	fail	fail		failed screening
CDK1		rejected	fail	fail	fail	fail		failed screening
CDK5		rejected	fail	fail	fail	fail		failed screening
CDK9		rejected	fail	fail	fail	fail		failed screening
CDX2		rejected	fail	fail	fail	fail		failed screening
CEBPA		rejected	pass	pass	fail	fail		haem-specific
CELA2B		rejected	fail	fail	fail	fail		failed screening
CENPA		rejected	fail	fail	fail	fail		failed screening
CENPE		rejected	fail	fail	fail	fail		failed screening
CEP290		rejected	fail	fail	fail	fail		failed screening
CEP57		rejected	fail	fail	fail	fail		failed screening
CEP83		rejected	fail	fail	fail	fail		failed screening
CEP89		rejected	fail	fail	fail	fail		failed screening
CFAP299		rejected	fail	fail	fail	fail		failed screening
CFAP45		rejected	fail	fail	fail	fail		failed screening
CFAP47		rejected	fail	fail	fail	fail		failed screening
CFAP54		rejected	fail	fail	fail	fail		failed screening
CFTR		rejected	fail	fail	fail	fail		failed screening
CHCHD7		rejected	fail	fail	fail	fail		failed screening
CHD1L		rejected	fail	fail	fail	fail		failed screening
CHD2		rejected	fail	fail	fail	fail		haem-specific
CHD5		rejected	fail	fail	fail	fail		failed screening
CHD7		rejected	fail	fail	fail	fail		failed screening
CHIC2		rejected	fail	fail	fail	fail		failed screening
CHMP3		rejected	fail	fail	fail	fail		failed screening
CHN1		rejected	fail	fail	fail	fail		failed screening
CHST2		rejected	fail	fail	fail	fail		failed screening
CHUK		rejected	fail	fail	fail	fail		haem-specific
CLDN16		rejected	fail	fail	fail	fail		failed screening
CLECL1		rejected	fail	fail	fail	fail		failed screening
CLIP1		rejected	fail	fail	fail	fail		failed screening
CLK3		rejected	fail	fail	fail	fail		failed screening
CLMP		rejected	fail	fail	fail	fail		failed screening
CLP1		rejected	fail	fail	fail	fail		failed screening
CLSTN1		rejected	fail	fail	fail	fail		failed screening
CLTCL1		rejected	fail	fail	fail	fail		failed screening
CMPK1		rejected	fail	fail	fail	fail		failed screening
CMTR2		rejected	fail	fail	fail	fail		failed screening
CNBP		rejected	fail	fail	fail	fail		failed screening
CNOT1		rejected	fail	fail	fail	fail		failed screening
CNOT3		rejected	pass	fail	fail	fail		haem-specific
CNOT9		rejected	fail	fail	fail	fail		failed screening
CNTN4		rejected	fail	fail	fail	fail		failed screening
CNTN5		rejected	fail	fail	fail	fail		failed screening
CNTNAP5		rejected	fail	fail	fail	fail		failed screening
CNTRL		rejected	fail	fail	fail	fail		failed screening
COBLL1		rejected	fail	fail	fail	fail		failed screening
COL12A1		rejected	fail	fail	fail	fail		failed screening
COL21A1		rejected	fail	fail	fail	fail		failed screening
COL22A1		rejected	fail	fail	fail	fail		failed screening
COL2A1		rejected	fail	fail	fail	fail		failed screening
COL4A1		rejected	fail	fail	fail	fail		failed screening
COL4A2		rejected	fail	fail	fail	fail		failed screening
COL6A3		rejected	fail	fail	fail	fail		failed screening
COL7A1		rejected	fail	fail	fail	fail		failed screening
COP1		rejected	fail	fail	fail	fail		failed screening
COPB1		rejected	fail	fail	fail	fail		failed screening
COX6C		rejected	fail	fail	fail	fail		failed screening
CPEB2		rejected	fail	fail	fail	fail		failed screening
CPQ		rejected	fail	fail	fail	fail		failed screening
CRBN		rejected	fail	fail	fail	fail		haem-specific
CREB1		rejected	fail	fail	fail	fail		failed screening
CREB3L1		rejected	fail	fail	fail	fail		failed screening
CREB3L2		rejected	fail	fail	fail	fail		failed screening
CREB3L3		rejected	fail	fail	fail	fail		failed screening
CRIM1		rejected	fail	fail	fail	fail		failed screening
CRIPAK		rejected	fail	fail	fail	fail		failed screening
CRLF1		rejected	fail	fail	fail	fail		failed screening
CRLF2		rejected	pass	pass	fail	fail		haem-specific
CROT		rejected	fail	fail	fail	fail		failed screening
CRTC1		rejected	fail	fail	fail	fail		failed screening
CRTC2		rejected	fail	fail	fail	fail		failed screening
CSF1R		rejected	pass	pass	fail	fail		haem-specific
CSF2RB		rejected	fail	fail	fail	fail		haem-specific
CSF3R		rejected	pass	pass	fail	fail		haem-specific
CSMD2		rejected	fail	fail	fail	fail		failed screening
CSMD3		rejected	fail	fail	fail	fail		failed screening
CSNK1A1		rejected	fail	fail	fail	fail		failed screening
CSNK2A1		rejected	fail	fail	fail	fail		failed screening
CTC1		rejected	fail	fail	fail	fail		failed screening
CTNNA2		rejected	fail	fail	fail	fail		failed screening
CTNNA3		rejected	fail	fail	fail	fail		failed screening
CTRC		rejected	fail	fail	fail	fail		failed screening
CTTN		rejected	fail	fail	fail	fail		failed screening
CUBN		rejected	fail	fail	fail	fail		failed screening
CUL2		rejected	fail	fail	fail	fail		failed screening
CUL4A		rejected	fail	fail	fail	fail		failed screening
CUL4B		rejected	fail	fail	fail	fail		failed screening
CXCR4		rejected	fail	fail	fail	fail		haem-specific
CYP17A1		rejected	fail	fail	fail	fail		failed screening
CYP1B1		rejected	fail	fail	fail	fail		failed screening
CYP27B1		rejected	fail	fail	fail	fail		failed screening
CYP2C19		rejected	fail	fail	fail	fail		failed screening
CYP2C8		rejected	fail	fail	fail	fail		failed screening
CYP2D6		rejected	fail	fail	fail	fail		failed screening
CYP3A4		rejected	fail	fail	fail	fail		failed screening
CYP3A5		rejected	fail	fail	fail	fail		failed screening
DACH1		rejected	fail	fail	fail	fail		failed screening
DACH2		rejected	fail	fail	fail	fail		failed screening
DAZAP1		rejected	fail	fail	fail	fail		failed screening
DCAF13		rejected	fail	fail	fail	fail		failed screening
DCAF4L2		rejected	fail	fail	fail	fail		failed screening
DCAF6		rejected	fail	fail	fail	fail		failed screening
DCAKD		rejected	fail	fail	fail	fail		failed screening
DCBLD2		rejected	fail	fail	fail	fail		failed screening
DCC		rejected	fail	fail	fail	fail		failed screening
DCLRE1C		rejected	fail	fail	fail	fail		failed screening
DCTN1		rejected	fail	fail	fail	fail		failed screening
DDB1		rejected	fail	fail	fail	fail		failed screening
DDB2		rejected	fail	fail	fail	fail		failed screening
DDIT3		rejected	fail	fail	fail	fail		failed screening
DDR1		rejected	fail	fail	fail	fail		failed screening
DDX10		rejected	fail	fail	fail	fail		failed screening
DDX6		rejected	fail	fail	fail	fail		failed screening
DEC1		rejected	fail	fail	fail	fail		failed screening
DEK		rejected	fail	fail	fail	fail		failed screening
DEPDC5		rejected	fail	fail	fail	fail		failed screening
DERL3		rejected	fail	fail	fail	fail		failed screening
DFFB		rejected	fail	fail	fail	fail		failed screening
DGAT2L6		rejected	fail	fail	fail	fail		failed screening
DHX15		rejected	fail	fail	fail	fail		failed screening
DHX36		rejected	fail	fail	fail	fail		failed screening
DHX40		rejected	fail	fail	fail	fail		failed screening
DIAPH2		rejected	fail	fail	fail	fail		failed screening
DIS3L2		rejected	fail	fail	fail	fail		failed screening
DKC1		rejected	fail	fail	fail	fail		failed screening
DLC1		rejected	fail	fail	fail	fail		failed screening
DLG1		rejected	fail	fail	fail	fail		failed screening
DLG2		rejected	fail	fail	fail	fail		failed screening
DMC1		rejected	fail	fail	fail	fail		failed screening
DMD		rejected	fail	fail	pass	fail		biologically implausible
DNAH11		rejected	fail	fail	fail	fail		failed screening
DNAH2		rejected	fail	fail	fail	fail		failed screening
DNAH5		rejected	fail	fail	fail	fail		failed screening
DNAJB1		rejected	fail	fail	fail	fail		failed screening
DNASE2		rejected	fail	fail	fail	fail		failed screening
DNM2		rejected	fail	fail	fail	fail		failed screening
DOCK1		rejected	fail	fail	fail	fail		failed screening
DOCK8		rejected	fail	fail	fail	fail		failed screening
DOT1L		rejected	fail	fail	fail	fail		failed screening
DPY19L3		rejected	fail	fail	fail	fail		failed screening
DPYD		rejected	fail	fail	fail	fail		failed screening
DRD5		rejected	fail	fail	fail	fail		failed screening
DROSHA		rejected	fail	fail	fail	fail		failed screening
DST		rejected	fail	fail	fail	fail		failed screening
DTX1		rejected	fail	fail	fail	fail		failed screening
DUSP2		rejected	fail	fail	fail	fail		haem-specific
DUSP4		rejected	fail	fail	fail	fail		failed screening
DUX4L1		rejected	fail	fail	fail	fail		failed screening
DYNC2H1		rejected	fail	fail	fail	fail		failed screening
EBF1		rejected	fail	fail	fail	fail		haem-specific
ECT2L		rejected	fail	fail	fail	fail		failed screening
EEF2		rejected	fail	fail	fail	fail		failed screening
EGF		rejected	fail	fail	fail	fail		failed screening
EGFL7		rejected	fail	fail	fail	fail		failed screening
EGLN1		rejected	fail	fail	fail	fail		failed screening
EGR1		rejected	fail	fail	fail	fail		failed screening
EGR2		rejected	fail	fail	fail	fail		haem-specific
EHHADH		rejected	fail	fail	fail	fail		failed screening
EIF2AK3		rejected	fail	fail	fail	fail		failed screening
EIF3E		rejected	fail	fail	fail	fail		failed screening
EIF4E		rejected	fail	fail	fail	fail		failed screening
ELANE		rejected	fail	fail	fail	fail		haem-specific
ELK4		rejected	fail	fail	fail	fail		failed screening
ELL		rejected	fail	fail	fail	fail		failed screening
ELN		rejected	fail	fail	fail	fail		failed screening
EME1		rejected	fail	fail	fail	fail		failed screening
EML4		rejected	fail	fail	fail	pass		Partner only (ALK)
ENG		rejected	fail	fail	fail	fail		failed screening
ENTHD1		rejected	fail	fail	fail	fail		failed screening
EPCAM		rejected	fail	fail	fail	fail		failed screening
EPHA5		rejected	fail	fail	fail	fail		failed screening
EPHA6		rejected	fail	fail	fail	fail		failed screening
EPHB2		rejected	fail	fail	fail	fail		failed screening
EPHB4		rejected	fail	fail	fail	fail		failed screening
EPHB6		rejected	fail	fail	fail	fail		failed screening
EPOR		rejected	fail	fail	fail	fail		failed screening
EPS15		rejected	fail	fail	fail	fail		failed screening
ERC1		rejected	fail	fail	fail	pass		Partner only (RET/ROS1)
ERCC1		rejected	fail	fail	fail	fail		failed screening
ERCC6		rejected	fail	fail	fail	fail		failed screening
ERICH3		rejected	fail	fail	fail	fail		failed screening
ERRFI1		rejected	fail	fail	fail	fail		failed screening
ESR2		rejected	fail	fail	fail	fail		failed screening
ETNK1		rejected	fail	fail	fail	fail		haem-specific
ETS1		rejected	fail	fail	fail	fail		haem-specific
ETS2		rejected	fail	fail	fail	fail		failed screening
EXO1		rejected	fail	fail	fail	fail		failed screening
EXT1		rejected	fail	fail	fail	fail		failed screening
EXT2		rejected	fail	fail	fail	fail		failed screening
EXTL3		rejected	fail	fail	fail	fail		failed screening
EZH1		rejected	fail	fail	fail	fail		failed screening
F2R		rejected	fail	fail	pass	fail		biologically implausible
FAAP100		rejected	fail	fail	fail	fail		failed screening
FAAP20		rejected	fail	fail	fail	fail		failed screening
FAAP24		rejected	fail	fail	fail	fail		failed screening
FABP6		rejected	fail	fail	fail	fail		failed screening
FADD		rejected	fail	fail	fail	fail		failed screening
FAH		rejected	fail	fail	fail	fail		failed screening
FAM106A		rejected	fail	fail	fail	fail		failed screening
FAM107B		rejected	fail	fail	fail	fail		failed screening
FAM131B		rejected	fail	fail	fail	fail		failed screening
FAM135B		rejected	fail	fail	fail	fail		failed screening
FAM13A		rejected	fail	fail	fail	fail		failed screening
FAM13B		rejected	fail	fail	fail	fail		failed screening
FAM185BP		rejected	fail	fail	fail	fail		failed screening
FAM20C		rejected	fail	fail	fail	fail		failed screening
FAM78B		rejected	fail	fail	fail	fail		failed screening
FAN1		rejected	fail	fail	fail	fail		failed screening
FANCB		rejected	fail	fail	fail	fail		failed screening
FANCI		rejected	fail	fail	fail	fail		failed screening
FAR2P2		rejected	fail	fail	fail	fail		failed screening
FAT2		rejected	fail	fail	fail	fail		haem-specific
FAT3		rejected	fail	fail	fail	fail		haem-specific
FAT4		rejected	fail	fail	fail	fail		failed screening
FBXO31		rejected	fail	fail	fail	fail		failed screening
FBXW10		rejected	fail	fail	fail	fail		haem-specific
FCGR2A		rejected	fail	fail	fail	fail		failed screening
FCGR3A		rejected	fail	fail	fail	fail		failed screening
FDPS		rejected	fail	fail	fail	fail		failed screening
FEV		rejected	fail	fail	fail	fail		failed screening
FGF1		rejected	fail	fail	fail	fail		failed screening
FGF10		rejected	fail	fail	fail	fail		failed screening
FGF12		rejected	fail	fail	fail	fail		failed screening
FGF14		rejected	fail	fail	fail	fail		failed screening
FGF2		rejected	fail	fail	fail	fail		failed screening
FGF23		rejected	fail	fail	fail	fail		failed screening
FGF3		rejected	fail	fail	fail	fail		failed screening
FGF4		rejected	fail	fail	fail	fail		failed screening
FGF5		rejected	fail	fail	fail	fail		failed screening
FGF6		rejected	fail	fail	fail	fail		failed screening
FGF7		rejected	fail	fail	fail	fail		failed screening
FGF8		rejected	fail	fail	fail	fail		failed screening
FGF9		rejected	fail	fail	fail	fail		failed screening
FGFR1OP		rejected	fail	fail	fail	fail		failed screening
FKBP9		rejected	fail	fail	fail	fail		failed screening
FLCN		rejected	fail	fail	fail	fail		failed screening
FLG		rejected	fail	fail	fail	fail		failed screening
FLNA		rejected	pass	fail	fail	fail		biologically implausible
FLT3		rejected	pass	pass	fail	fail		haem-specific
FMN2		rejected	fail	fail	fail	fail		failed screening
FN1		rejected	fail	fail	fail	fail		failed screening
FNBP1		rejected	fail	fail	fail	fail		failed screening
FNDC1		rejected	fail	fail	fail	fail		failed screening
FNDC3A		rejected	fail	fail	fail	fail		haem-specific
FNTB		rejected	fail	fail	fail	fail		failed screening
FOXN4		rejected	fail	fail	fail	fail		failed screening
FOXO3		rejected	fail	fail	fail	fail		failed screening
FOXO4		rejected	fail	fail	fail	fail		failed screening
FOXP3		rejected	fail	fail	fail	fail		failed screening
FOXP4		rejected	fail	fail	fail	fail		failed screening
FRG1BP		rejected	fail	fail	fail	fail		failed screening
FRMPD2		rejected	fail	fail	fail	fail		failed screening
FSHR		rejected	fail	fail	fail	fail		failed screening
FSTL3		rejected	fail	fail	fail	fail		failed screening
FSTL5		rejected	fail	fail	fail	fail		failed screening
FYN		rejected	fail	fail	fail	fail		haem-specific
FZR1		rejected	fail	fail	fail	fail		failed screening
G3BP2		rejected	fail	fail	fail	fail		failed screening
G6PD		rejected	fail	fail	fail	fail		failed screening
GAB2		rejected	fail	fail	fail	pass		haem-specific
GABRA6		rejected	pass	fail	fail	fail		biologically implausible
GALNT12		rejected	fail	fail	fail	fail		failed screening
GAS6-AS1		rejected	fail	fail	fail	fail		failed screening
GAS7		rejected	fail	fail	fail	fail		failed screening
GATA1		rejected	pass	fail	fail	fail		haem-specific
GATA2		rejected	pass	pass	fail	fail		haem-specific
GATA4		rejected	fail	fail	fail	fail		failed screening
GBA		rejected	fail	fail	fail	fail		failed screening
GCNT2		rejected	fail	fail	fail	fail		failed screening
GCSAM		rejected	fail	fail	fail	fail		haem-specific
GDNF		rejected	fail	fail	fail	fail		failed screening
GEN1		rejected	fail	fail	fail	fail		failed screening
GID4		rejected	fail	fail	fail	fail		failed screening
GLCE		rejected	fail	fail	fail	fail		failed screening
GLDC		rejected	fail	fail	fail	fail		failed screening
GLG1		rejected	fail	fail	fail	fail		failed screening
GLI2		rejected	fail	fail	fail	fail		failed screening
GLI3		rejected	fail	fail	fail	fail		failed screening
GLIS1		rejected	fail	fail	fail	fail		failed screening
GLRA4		rejected	fail	fail	fail	fail		failed screening
GMIP		rejected	fail	fail	fail	fail		failed screening
GMPS		rejected	fail	fail	fail	fail		haem-specific
GNAI2		rejected	fail	fail	fail	fail		failed screening
GOLGA2P4		rejected	fail	fail	fail	fail		failed screening
GOPC		rejected	fail	fail	fail	fail		failed screening
GPC3		rejected	fail	fail	fail	fail		failed screening
GPC6		rejected	fail	fail	fail	fail		failed screening
GPHN		rejected	fail	fail	fail	fail		failed screening
GPR158		rejected	fail	fail	fail	fail		failed screening
GPRC5C		rejected	fail	fail	fail	fail		failed screening
GPSM3		rejected	fail	fail	fail	fail		failed screening
GREM1		rejected	fail	fail	fail	fail		failed screening
GRID2		rejected	fail	fail	fail	fail		failed screening
GRIN2A		rejected	fail	fail	fail	fail		failed screening
GRIN2D		rejected	fail	fail	fail	fail		failed screening
GRK5		rejected	fail	fail	fail	fail		failed screening
GRM3		rejected	fail	fail	fail	fail		failed screening
GRM5		rejected	fail	fail	fail	fail		failed screening
GRM8		rejected	fail	fail	fail	fail		failed screening
GSS		rejected	fail	fail	fail	fail		failed screening
GSTM5		rejected	fail	fail	fail	fail		failed screening
GSTO1		rejected	fail	fail	fail	fail		failed screening
GSTO2		rejected	fail	fail	fail	fail		failed screening
GSTP1		rejected	fail	fail	fail	fail		failed screening
GTPBP4		rejected	fail	fail	fail	fail		failed screening
GUCY1A2		rejected	fail	fail	fail	fail		failed screening
GUSBP9		rejected	fail	fail	fail	fail		failed screening
H19		rejected	fail	fail	fail	fail		failed screening
HABP2		rejected	fail	fail	fail	fail		failed screening
HAS3		rejected	fail	fail	fail	fail		failed screening
HAVCR2		rejected	fail	fail	fail	fail		failed screening
HBG2		rejected	fail	fail	fail	fail		failed screening
HCAR1		rejected	fail	fail	fail	fail		failed screening
HDAC1		rejected	fail	fail	fail	fail		failed screening
HDAC2		rejected	fail	fail	fail	fail		failed screening
HDAC4		rejected	fail	fail	fail	fail		failed screening
HDAC9		rejected	fail	fail	fail	fail		failed screening
HDLBP		rejected	fail	fail	pass	fail		biologically implausible
HELQ		rejected	fail	fail	fail	fail		failed screening
HERPUD1		rejected	fail	fail	fail	fail		failed screening
HEY1		rejected	fail	fail	fail	fail		failed screening
HFE		rejected	fail	fail	fail	fail		failed screening
HIP1		rejected	fail	fail	fail	fail		failed screening
HIST1H1B		rejected	fail	fail	fail	fail		haem-specific
HIST1H1D		rejected	fail	fail	fail	fail		haem-specific
HIST1H1E		rejected	pass	fail	fail	fail		haem-specific
HIST1H2AC		rejected	fail	fail	fail	fail		haem-specific
HIST1H2AG		rejected	fail	fail	fail	fail		haem-specific
HIST1H2AM		rejected	fail	fail	fail	fail		haem-specific
HIST1H2BC		rejected	fail	pass	fail	fail		haem-specific
HIST1H2BD		rejected	fail	fail	fail	fail		failed screening
HIST1H2BG		rejected	fail	fail	fail	fail		haem-specific
HIST1H2BO		rejected	fail	fail	fail	fail		failed screening
HIST1H3A		rejected	fail	fail	fail	fail		failed screening
HIST1H3D		rejected	fail	fail	fail	fail		failed screening
HIST1H3E		rejected	fail	fail	fail	fail		failed screening
HIST1H3F		rejected	fail	fail	fail	fail		failed screening
HIST1H3G		rejected	fail	fail	fail	fail		failed screening
HIST1H3I		rejected	fail	fail	fail	fail		failed screening
HIST1H3J		rejected	fail	fail	fail	fail		failed screening
HIST1H4E		rejected	fail	fail	fail	fail		failed screening
HIST1H4I		rejected	fail	fail	fail	fail		failed screening
HIST2H3A		rejected	fail	fail	fail	fail		failed screening
HIST2H3D		rejected	fail	fail	fail	fail		failed screening
HIST3H3		rejected	fail	fail	fail	fail		failed screening
HLA-DMA		rejected	fail	fail	fail	fail		failed screening
HLA-DMB		rejected	fail	fail	fail	fail		failed screening
HLA-DOA		rejected	fail	fail	fail	fail		failed screening
HLA-DOB		rejected	fail	fail	fail	fail		failed screening
HLA-DPA1		rejected	fail	fail	fail	fail		failed screening
HLA-DPB1		rejected	fail	fail	fail	fail		failed screening
HLA-DPB2		rejected	fail	fail	fail	fail		failed screening
HLA-DQA1		rejected	fail	fail	fail	fail		failed screening
HLA-DQA2		rejected	fail	fail	fail	fail		failed screening
HLA-DQB1		rejected	fail	fail	fail	fail		failed screening
HLA-DQB2		rejected	fail	fail	fail	fail		failed screening
HLA-DRA		rejected	fail	fail	fail	fail		failed screening
HLA-DRB1		rejected	fail	fail	fail	fail		failed screening
HLA-DRB5		rejected	fail	fail	fail	fail		failed screening
HLA-DRB6		rejected	fail	fail	fail	fail		failed screening
HLA-E		rejected	fail	fail	fail	fail		failed screening
HLA-F		rejected	fail	fail	fail	fail		failed screening
HLA-G		rejected	fail	fail	fail	fail		failed screening
HMBS		rejected	fail	fail	fail	fail		failed screening
HMGA1		rejected	fail	fail	fail	fail		failed screening
HMGN2P46		rejected	fail	fail	fail	fail		failed screening
HNF1B		rejected	fail	fail	fail	fail		failed screening
HNRNPA2B1		rejected	fail	fail	fail	fail		failed screening
HNRNPD		rejected	fail	fail	fail	fail		failed screening
HNRNPK		rejected	fail	fail	fail	fail		failed screening
HNRNPU		rejected	fail	fail	fail	fail		failed screening
HOOK3		rejected	fail	fail	fail	fail		failed screening
HOXA11		rejected	fail	fail	fail	fail		failed screening
HOXA13		rejected	fail	fail	fail	fail		failed screening
HOXA9		rejected	fail	fail	fail	fail		failed screening
HOXB13		rejected	fail	fail	fail	fail		failed screening
HOXC11		rejected	fail	fail	fail	fail		failed screening
HOXC13		rejected	fail	fail	fail	fail		failed screening
HOXD11		rejected	fail	fail	fail	fail		failed screening
HOXD13		rejected	fail	fail	fail	fail		failed screening
HS1BP3		rejected	fail	fail	fail	fail		failed screening
HS6ST3		rejected	fail	fail	fail	fail		failed screening
HSD17B2		rejected	fail	fail	fail	fail		failed screening
HSD3B1		rejected	fail	fail	fail	fail		failed screening
HSPA2		rejected	fail	fail	fail	fail		failed screening
HSPA5		rejected	fail	fail	fail	fail		failed screening
HSPA8		rejected	fail	fail	fail	fail		failed screening
HSPH1		rejected	fail	fail	fail	fail		failed screening
HTR3E		rejected	fail	fail	fail	fail		failed screening
HUWE1		rejected	fail	fail	fail	fail		failed screening
ICA1L		rejected	fail	fail	fail	fail		failed screening
ICAM1		rejected	fail	fail	fail	fail		failed screening
ICK		rejected	fail	fail	fail	fail		failed screening
ICOSLG		rejected	fail	fail	fail	fail		failed screening
ID3		rejected	fail	fail	fail	fail		haem-specific
ID4		rejected	fail	fail	fail	fail		failed screening
IER2		rejected	fail	fail	fail	fail		failed screening
IFIT1		rejected	fail	fail	fail	fail		failed screening
IFIT2		rejected	fail	fail	fail	fail		failed screening
IFIT3		rejected	fail	fail	fail	fail		failed screening
IFNA4		rejected	fail	fail	fail	fail		failed screening
IFNAR1		rejected	fail	fail	fail	fail		failed screening
IFNAR2		rejected	fail	fail	fail	fail		failed screening
IFNL3		rejected	fail	fail	fail	fail		failed screening
IGF1		rejected	fail	fail	fail	fail		failed screening
IGF2		rejected	fail	fail	fail	fail		failed screening
IGF2R		rejected	fail	fail	fail	fail		failed screening
IGFBP1		rejected	fail	fail	fail	fail		failed screening
IGLJ2		rejected	fail	fail	fail	fail		failed screening
IGLJ3		rejected	fail	fail	fail	fail		failed screening
IGLJ4		rejected	fail	fail	fail	fail		failed screening
IGLJ5		rejected	fail	fail	fail	fail		failed screening
IGLJ6		rejected	fail	fail	fail	fail		failed screening
IGLJ7		rejected	fail	fail	fail	fail		failed screening
IKBKB		rejected	fail	fail	fail	fail		haem-specific
IKBKE		rejected	fail	fail	fail	fail		failed screening
IKBKG		rejected	fail	fail	fail	fail		haem-specific
IKZF1		rejected	fail	pass	fail	fail		haem-specific
IKZF3		rejected	fail	fail	fail	fail		haem-specific
IL10		rejected	fail	fail	fail	fail		failed screening
IL10RA		rejected	fail	fail	fail	fail		failed screening
IL15		rejected	fail	fail	fail	fail		failed screening
IL16		rejected	fail	fail	fail	fail		failed screening
IL1RAPL1		rejected	fail	fail	fail	fail		failed screening
IL2		rejected	fail	fail	fail	fail		failed screening
IL21R		rejected	fail	fail	fail	fail		failed screening
IL2RA		rejected	fail	fail	fail	fail		failed screening
IL2RG		rejected	fail	fail	fail	fail		haem-specific
IL3RA		rejected	fail	fail	fail	fail		failed screening
IL6		rejected	fail	fail	fail	fail		failed screening
IL6R		rejected	fail	fail	fail	fail		failed screening
IL7R		rejected	pass	pass	fail	fail		haem-specific
ING4		rejected	fail	fail	fail	fail		failed screening
INHA		rejected	fail	fail	fail	fail		failed screening
INHBA		rejected	fail	fail	fail	fail		failed screening
INO80		rejected	fail	fail	fail	fail		haem-specific
INO80E		rejected	fail	fail	fail	fail		failed screening
INPP4A		rejected	fail	fail	fail	fail		failed screening
INPP4B		rejected	fail	fail	fail	fail		failed screening
INSIG1		rejected	fail	fail	fail	fail		failed screening
INSR		rejected	fail	fail	fail	fail		failed screening
INSRR		rejected	fail	fail	fail	fail		failed screening
INTS12		rejected	fail	fail	fail	fail		haem-specific
INTS4		rejected	fail	fail	fail	fail		failed screening
INVS		rejected	fail	fail	fail	fail		failed screening
IPO11		rejected	fail	fail	fail	fail		failed screening
IQGAP3		rejected	fail	fail	fail	fail		failed screening
IRF4		rejected	pass	pass	fail	fail		haem-specific
IRF8		rejected	fail	fail	fail	fail		haem-specific
IRS1		rejected	fail	fail	fail	fail		failed screening
ISPD		rejected	fail	fail	fail	fail		failed screening
ITGA10		rejected	fail	fail	fail	fail		failed screening
ITGA9		rejected	fail	fail	fail	fail		failed screening
ITGAE		rejected	fail	fail	fail	fail		failed screening
ITGAV		rejected	fail	fail	fail	fail		failed screening
ITGB2		rejected	fail	fail	fail	fail		failed screening
ITGB3		rejected	fail	fail	fail	fail		failed screening
ITK		rejected	fail	fail	fail	fail		failed screening
ITPA		rejected	fail	fail	fail	fail		failed screening
ITPKB		rejected	fail	fail	fail	fail		haem-specific
JAKMIP2		rejected	fail	fail	fail	fail		failed screening
JAZF1		rejected	fail	fail	fail	fail		failed screening
JAZF1-AS1		rejected	fail	fail	fail	fail		failed screening
JUNB		rejected	fail	fail	fail	fail		haem-specific
KALRN		rejected	fail	fail	fail	fail		failed screening
KANSL1		rejected	fail	fail	fail	fail		failed screening
KCMF1		rejected	fail	fail	fail	fail		failed screening
KCNAB1		rejected	fail	fail	fail	fail		failed screening
KCNB2		rejected	fail	fail	fail	fail		failed screening
KCNH8		rejected	fail	fail	fail	fail		failed screening
KCNIP1		rejected	fail	fail	fail	fail		failed screening
KCNIP4		rejected	fail	fail	fail	fail		failed screening
KCNJ11		rejected	fail	fail	fail	fail		failed screening
KCNJ5		rejected	fail	fail	fail	fail		failed screening
KCNK2		rejected	fail	fail	fail	fail		failed screening
KCNQ1		rejected	fail	fail	fail	fail		failed screening
KCNS3		rejected	fail	fail	fail	fail		failed screening
KDM3A		rejected	fail	fail	fail	fail		failed screening
KDM4C		rejected	fail	fail	fail	fail		haem-specific
KDM5A		rejected	fail	fail	pass	fail		haem-specific
KDM5B		rejected	fail	fail	fail	fail		failed screening
KDM6B		rejected	fail	fail	fail	fail		failed screening
KDSR		rejected	fail	fail	fail	fail		failed screening
KIAA1211L		rejected	fail	fail	fail	fail		failed screening
KIAA1324		rejected	fail	fail	fail	fail		failed screening
KIAA1549		rejected	fail	fail	fail	pass		Partner only (BRAF)
KIF1B		rejected	fail	fail	fail	fail		failed screening
KIF5B		rejected	fail	fail	fail	fail		failed screening
KIF6		rejected	fail	fail	fail	fail		failed screening
KLF2		rejected	fail	fail	fail	fail		haem-specific
KLHDC8B		rejected	fail	fail	fail	fail		failed screening
KLHL14		rejected	fail	fail	fail	fail		failed screening
KLHL3		rejected	fail	fail	fail	fail		failed screening
KLHL6		rejected	fail	fail	fail	fail		haem-specific
KLHL8		rejected	fail	fail	fail	fail		failed screening
KLK2		rejected	fail	fail	fail	fail		failed screening
KLLN		rejected	fail	fail	pass	fail		biologically implausible
KMT2E		rejected	fail	fail	fail	fail		haem-specific
KMT5A		rejected	fail	fail	fail	fail		failed screening
KNL1		rejected	fail	fail	fail	fail		failed screening
KRT222		rejected	fail	fail	fail	fail		failed screening
KSR2		rejected	fail	fail	fail	fail		haem-specific
KTN1		rejected	fail	fail	fail	fail		failed screening
KYNU		rejected	fail	fail	fail	fail		failed screening
L1CAM		rejected	fail	fail	fail	fail		failed screening
LAG3		rejected	fail	fail	fail	fail		failed screening
LAIR1		rejected	fail	fail	fail	fail		failed screening
LAMA2		rejected	fail	fail	fail	fail		failed screening
LAMB3		rejected	fail	fail	fail	fail		failed screening
LAMP1		rejected	fail	fail	fail	fail		failed screening
LARGE1		rejected	fail	fail	fail	fail		failed screening
LARP4B		rejected	fail	fail	fail	fail		failed screening
LASP1		rejected	fail	fail	fail	fail		failed screening
LCK		rejected	fail	fail	fail	fail		haem-specific
LCTL		rejected	fail	fail	fail	fail		failed screening
LDLR		rejected	fail	fail	fail	fail		failed screening
LEF1		rejected	fail	fail	fail	fail		failed screening
LEF1-AS1		rejected	fail	fail	fail	fail		failed screening
LEMD2		rejected	fail	fail	fail	fail		failed screening
LGR5		rejected	fail	fail	fail	fail		failed screening
LHFPL6		rejected	fail	fail	fail	fail		failed screening
LHPP		rejected	fail	fail	fail	fail		failed screening
LIFR-AS1		rejected	fail	fail	fail	fail		failed screening
LIG4		rejected	fail	fail	fail	fail		failed screening
LILRA1		rejected	fail	fail	fail	fail		failed screening
LILRA3		rejected	fail	fail	fail	fail		failed screening
LIN54		rejected	fail	fail	fail	fail		failed screening
LINC00535		rejected	fail	fail	fail	fail		failed screening
LINC00618		rejected	fail	fail	fail	fail		failed screening
LINC00662		rejected	fail	fail	fail	fail		failed screening
LINC00894		rejected	fail	fail	fail	fail		failed screening
LINC00899		rejected	fail	fail	fail	fail		failed screening
LINC00907		rejected	fail	fail	fail	fail		failed screening
LINC00957		rejected	fail	fail	fail	fail		failed screening
LINC00992		rejected	fail	fail	fail	fail		failed screening
LINC01121		rejected	fail	fail	fail	fail		failed screening
LINGO2		rejected	fail	fail	fail	fail		failed screening
LMAN2L		rejected	fail	fail	fail	fail		failed screening
LMNA		rejected	fail	fail	fail	fail		failed screening
LMNB1		rejected	fail	fail	fail	fail		failed screening
LMO1		rejected	fail	fail	fail	fail		failed screening
LMO2		rejected	fail	fail	fail	fail		haem-specific
LMO3		rejected	fail	fail	fail	fail		failed screening
LPIN1		rejected	fail	fail	fail	fail		failed screening
LPIN3		rejected	fail	fail	fail	fail		failed screening
LPP		rejected	fail	fail	fail	pass		Partner only (HMGA2)
LRAT		rejected	fail	fail	fail	fail		failed screening
LRIG3		rejected	fail	fail	fail	fail		failed screening
LRP1B		rejected	fail	fail	pass	fail		biologically implausible
LRP2		rejected	fail	fail	fail	fail		failed screening
LRP3		rejected	fail	fail	fail	fail		failed screening
LRP6		rejected	fail	fail	fail	fail		failed screening
LRRC1		rejected	fail	fail	fail	fail		failed screening
LRRC53		rejected	fail	fail	fail	fail		failed screening
LRRK2		rejected	fail	fail	fail	fail		failed screening
LSAMP		rejected	fail	fail	fail	fail		failed screening
LSM14A		rejected	fail	fail	fail	fail		failed screening
LTB		rejected	fail	fail	fail	fail		haem-specific
LTF		rejected	fail	fail	fail	fail		failed screening
LTK		rejected	fail	fail	fail	fail		failed screening
LUZP2		rejected	fail	fail	fail	fail		failed screening
LYL1		rejected	fail	fail	fail	fail		failed screening
LYPD6B		rejected	fail	fail	fail	fail		failed screening
MACF1		rejected	pass	fail	fail	fail		biologically implausible
MACROD2		rejected	fail	fail	fail	fail		failed screening
MAD2L2		rejected	fail	fail	fail	fail		failed screening
MAF		rejected	fail	fail	fail	fail		failed screening
MAFB		rejected	fail	fail	fail	fail		failed screening
MAGEA1		rejected	fail	fail	fail	fail		failed screening
MAGI1		rejected	fail	fail	fail	fail		failed screening
MAGI2		rejected	fail	fail	fail	fail		failed screening
MAGOH		rejected	fail	fail	fail	fail		failed screening
MAGT1		rejected	fail	fail	fail	fail		failed screening
MALT1		rejected	fail	fail	fail	fail		haem-specific
MAML2		rejected	fail	fail	fail	fail		failed screening
MAN1B1		rejected	fail	fail	fail	fail		failed screening
MAN2A1		rejected	fail	fail	fail	fail		failed screening
MAP3K10		rejected	fail	fail	fail	fail		failed screening
MAP3K14		rejected	fail	fail	fail	fail		failed screening
MAP4K3		rejected	fail	fail	fail	fail		failed screening
MAP4K4		rejected	fail	fail	fail	fail		failed screening
MAPK3		rejected	fail	fail	fail	fail		failed screening
MAPK8		rejected	fail	fail	fail	fail		failed screening
MAPKAP1		rejected	fail	fail	fail	fail		failed screening
MARCH1		rejected	fail	fail	fail	fail		failed screening
MARK1		rejected	fail	fail	fail	fail		failed screening
MARK4		rejected	fail	fail	fail	fail		failed screening
MAT2A		rejected	fail	fail	fail	fail		failed screening
MBD1		rejected	fail	fail	fail	fail		failed screening
MBD2		rejected	fail	fail	fail	fail		failed screening
MBD4		rejected	fail	fail	fail	fail		failed screening
MBD6		rejected	fail	fail	fail	fail		failed screening
MC1R		rejected	fail	fail	fail	fail		failed screening
MCAM		rejected	fail	fail	fail	fail		failed screening
MCCC2		rejected	fail	fail	fail	fail		failed screening
MCM8		rejected	fail	fail	fail	fail		failed screening
MCPH1		rejected	fail	fail	fail	fail		failed screening
MCTP1		rejected	fail	fail	fail	fail		failed screening
MDC1		rejected	fail	fail	fail	fail		failed screening
MDS2		rejected	fail	fail	fail	fail		failed screening
MED1		rejected	fail	fail	fail	pass		haem-specific
MED17		rejected	fail	fail	fail	fail		failed screening
MED23		rejected	fail	fail	fail	fail		failed screening
MED29		rejected	fail	fail	fail	fail		failed screening
MEF2B		rejected	fail	pass	fail	fail		haem-specific
MEF2C		rejected	fail	fail	fail	fail		failed screening
MEF2C-AS1		rejected	fail	fail	fail	fail		failed screening
MERTK		rejected	fail	fail	fail	fail		failed screening
MIB1		rejected	fail	fail	fail	fail		failed screening
MICA		rejected	fail	fail	fail	fail		failed screening
MICB		rejected	fail	fail	fail	fail		failed screening
MIR181A1HG		rejected	fail	fail	fail	fail		failed screening
MKI67		rejected	fail	fail	fail	fail		failed screening
MKNK1		rejected	fail	fail	fail	fail		failed screening
MKNK2		rejected	fail	fail	fail	fail		failed screening
MLF1		rejected	fail	fail	fail	fail		failed screening
MLH3		rejected	fail	fail	fail	fail		failed screening
MLLT1		rejected	fail	fail	fail	fail		failed screening
MLLT10		rejected	fail	fail	fail	pass		haem-specific
MLLT11		rejected	fail	fail	fail	fail		failed screening
MLLT3		rejected	fail	fail	fail	fail		failed screening
MLLT6		rejected	fail	fail	fail	fail		failed screening
MMP13		rejected	fail	fail	fail	fail		failed screening
MMP2		rejected	fail	fail	fail	fail		failed screening
MMP25		rejected	fail	fail	fail	fail		failed screening
MMP27		rejected	fail	fail	fail	fail		failed screening
MN1		rejected	fail	fail	fail	fail		failed screening
MNX1		rejected	fail	fail	fail	fail		failed screening
MORC4		rejected	fail	fail	fail	fail		failed screening
MPEG1		rejected	fail	fail	fail	fail		haem-specific
MPL		rejected	pass	pass	fail	fail		haem-specific
MRC2		rejected	fail	fail	fail	fail		failed screening
MRTFA		rejected	fail	fail	fail	pass		haem-specific
MS4A1		rejected	fail	fail	fail	fail		failed screening
MSI1		rejected	fail	fail	fail	fail		failed screening
MSI2		rejected	fail	fail	fail	pass		haem-specific
MSN		rejected	fail	fail	fail	fail		failed screening
MST1		rejected	fail	fail	fail	fail		failed screening
MST1R		rejected	fail	fail	fail	fail		failed screening
MTA1		rejected	fail	fail	fail	fail		failed screening
MTAP		rejected	fail	fail	fail	fail		failed screening
MTBP		rejected	fail	fail	fail	fail		failed screening
MTCL1		rejected	fail	fail	fail	fail		failed screening
MTCP1		rejected	fail	fail	fail	fail		failed screening
MTHFR		rejected	fail	fail	fail	fail		failed screening
MTR		rejected	fail	fail	fail	fail		failed screening
MTRR		rejected	fail	fail	fail	fail		failed screening
MUC1		rejected	fail	fail	fail	fail		failed screening
MUC13		rejected	fail	fail	fail	fail		failed screening
MUC16		rejected	fail	fail	fail	fail		failed screening
MUC6		rejected	fail	fail	fail	fail		failed screening
MUS81		rejected	fail	fail	fail	fail		failed screening
MYD88		rejected	pass	pass	fail	fail		haem-specific
MYO18A		rejected	fail	fail	fail	fail		failed screening
MYO1A		rejected	fail	fail	fail	fail		failed screening
MYO3A		rejected	fail	fail	fail	fail		failed screening
MYO5A		rejected	fail	fail	fail	fail		failed screening
MYO9A		rejected	fail	fail	fail	fail		failed screening
MYOM1		rejected	fail	fail	fail	fail		failed screening
MYPN		rejected	fail	fail	fail	fail		failed screening
MYT1L		rejected	fail	fail	fail	fail		failed screening
N4BP1		rejected	fail	fail	fail	fail		failed screening
NAA38		rejected	fail	fail	fail	fail		failed screening
NAB2		rejected	fail	fail	fail	fail		failed screening
NACA		rejected	fail	fail	fail	fail		failed screening
NAP1L1		rejected	fail	fail	fail	fail		failed screening
NAV1		rejected	fail	fail	fail	fail		failed screening
NAV2		rejected	fail	fail	fail	fail		failed screening
NAV3		rejected	fail	fail	fail	fail		failed screening
NBAS		rejected	fail	fail	fail	fail		failed screening
NBEAL2		rejected	fail	fail	fail	fail		haem-specific
NBPF13P		rejected	fail	fail	fail	fail		failed screening
NCAM2		rejected	fail	fail	fail	fail		failed screening
NCKIPSD		rejected	fail	fail	fail	fail		failed screening
NCOA1		rejected	fail	fail	fail	fail		failed screening
NCOA4		rejected	fail	fail	fail	fail		failed screening
NDST1		rejected	fail	fail	fail	fail		failed screening
NDUFC2		rejected	fail	fail	fail	fail		failed screening
NEBL		rejected	fail	fail	fail	fail		failed screening
NECTIN4		rejected	fail	fail	fail	fail		failed screening
NEGR1		rejected	fail	fail	fail	fail		failed screening
NEIL1		rejected	fail	fail	fail	fail		failed screening
NEIL2		rejected	fail	fail	fail	fail		failed screening
NEIL3		rejected	fail	fail	fail	fail		failed screening
NEK1		rejected	fail	fail	fail	fail		failed screening
NEK3		rejected	fail	fail	fail	fail		failed screening
NEUROD1		rejected	fail	fail	fail	fail		failed screening
NFATC2		rejected	fail	fail	fail	fail		failed screening
NFE2		rejected	fail	fail	fail	fail		haem-specific
NFIA		rejected	fail	fail	fail	fail		failed screening
NFIB		rejected	fail	fail	fail	fail		failed screening
NFKB1		rejected	fail	fail	fail	fail		haem-specific
NFKB2		rejected	fail	fail	fail	fail		haem-specific
NFKBIA		rejected	fail	fail	fail	fail		failed screening
NFKBIE		rejected	fail	fail	fail	fail		haem-specific
NFKBIZ		rejected	fail	fail	fail	fail		haem-specific
NIN		rejected	fail	fail	fail	fail		failed screening
NIPBL		rejected	fail	fail	fail	pass		haem-specific
NKAIN2		rejected	fail	fail	fail	fail		failed screening
NKX2-8		rejected	fail	fail	fail	fail		failed screening
NLGN2		rejected	fail	fail	fail	fail		failed screening
NLRP1		rejected	fail	fail	fail	fail		failed screening
NLRP2		rejected	fail	fail	fail	fail		failed screening
NLRX1		rejected	fail	fail	fail	fail		failed screening
NME7		rejected	fail	fail	fail	fail		failed screening
NOP10		rejected	fail	fail	fail	fail		failed screening
NOX1		rejected	fail	fail	fail	fail		failed screening
NPNT		rejected	fail	fail	fail	fail		failed screening
NPRL2		rejected	fail	fail	fail	fail		failed screening
NPRL3		rejected	fail	fail	fail	fail		failed screening
NQO1		rejected	fail	fail	fail	fail		failed screening
NR0B1		rejected	fail	fail	fail	fail		failed screening
NR4A3		rejected	fail	fail	fail	fail		failed screening
NRG3		rejected	fail	fail	fail	fail		failed screening
NRP2		rejected	fail	fail	fail	fail		failed screening
NRXN3		rejected	fail	fail	fail	fail		failed screening
NSMCE2		rejected	fail	fail	fail	fail		failed screening
NTHL1		rejected	fail	fail	fail	fail		failed screening
NTN4		rejected	fail	fail	fail	fail		failed screening
NTNG1		rejected	fail	fail	fail	fail		failed screening
NUDT1		rejected	fail	fail	fail	fail		failed screening
NUDT15		rejected	fail	fail	fail	fail		failed screening
NUDT6		rejected	fail	fail	fail	fail		failed screening
NUF2		rejected	fail	fail	fail	fail		failed screening
NUGGC		rejected	fail	fail	fail	fail		failed screening
NUMA1		rejected	fail	fail	fail	fail		failed screening
NUP133		rejected	fail	fail	fail	fail		failed screening
NUP214		rejected	fail	fail	fail	fail		failed screening
NUTM1		rejected	fail	fail	fail	fail		failed screening
NUTM2A		rejected	fail	fail	fail	fail		failed screening
NUTM2B		rejected	fail	fail	fail	fail		failed screening
OGG1		rejected	fail	fail	fail	fail		failed screening
OLA1		rejected	fail	fail	fail	fail		failed screening
OLIG2		rejected	fail	fail	fail	fail		failed screening
OMD		rejected	fail	fail	fail	fail		failed screening
ORAI3		rejected	fail	fail	fail	fail		failed screening
OSBPL10		rejected	fail	fail	fail	fail		failed screening
OTOA		rejected	fail	fail	fail	fail		failed screening
P2RY8		rejected	fail	fail	fail	fail		haem-specific
PAAF1		rejected	fail	fail	fail	fail		failed screening
PABPC1L		rejected	fail	fail	fail	fail		failed screening
PACSIN2		rejected	fail	fail	fail	fail		failed screening
PAFAH1B2		rejected	fail	fail	fail	fail		failed screening
PAH		rejected	fail	fail	fail	fail		failed screening
PAK3		rejected	fail	fail	fail	fail		failed screening
PAK5		rejected	fail	fail	fail	fail		failed screening
PALLD		rejected	fail	fail	fail	fail		failed screening
PARD3		rejected	fail	fail	fail	fail		failed screening
PARD3B		rejected	fail	fail	fail	fail		failed screening
PARL		rejected	fail	fail	fail	fail		failed screening
PARP2		rejected	fail	fail	fail	fail		failed screening
PARP3		rejected	fail	fail	fail	fail		failed screening
PARP4		rejected	fail	fail	fail	fail		failed screening
PATZ1		rejected	fail	fail	fail	fail		failed screening
PAX3		rejected	fail	fail	fail	fail		failed screening
PAX7		rejected	fail	fail	fail	fail		failed screening
PAXIP1		rejected	fail	fail	fail	fail		failed screening
PBX1		rejected	fail	fail	fail	fail		haem-specific
PCBP1-AS1		rejected	fail	fail	fail	fail		failed screening
PCDH11X		rejected	fail	fail	fail	fail		failed screening
PCDH15		rejected	fail	fail	fail	fail		failed screening
PCDH18		rejected	fail	fail	fail	fail		failed screening
PCDH7		rejected	fail	fail	fail	fail		failed screening
PCDHB12		rejected	fail	fail	fail	fail		failed screening
PCM1		rejected	fail	fail	fail	fail		failed screening
PCSK2		rejected	fail	fail	fail	fail		failed screening
PCSK7		rejected	fail	fail	fail	fail		failed screening
PDE4B		rejected	fail	fail	fail	fail		failed screening
PDE4DIP		rejected	fail	fail	fail	fail		failed screening
PDGFB		rejected	fail	fail	fail	fail		failed screening
PDK1		rejected	fail	fail	fail	fail		haem-specific
PDPK1		rejected	fail	fail	fail	fail		failed screening
PDS5B		rejected	pass	fail	fail	fail		haem-specific
PDZD2		rejected	fail	fail	fail	fail		failed screening
PDZD8		rejected	fail	fail	fail	fail		failed screening
PEAK1		rejected	fail	fail	fail	fail		failed screening
PEG3		rejected	fail	fail	fail	fail		haem-specific
PFKFB2		rejected	fail	fail	fail	fail		failed screening
PGAP3		rejected	fail	fail	fail	fail		failed screening
PHACTR1		rejected	fail	fail	fail	fail		failed screening
PHETA2		rejected	fail	fail	fail	fail		failed screening
PHKA1		rejected	fail	fail	fail	fail		failed screening
PHLPP1		rejected	fail	fail	fail	fail		failed screening
PHLPP2		rejected	fail	fail	fail	fail		failed screening
PHOX2B		rejected	fail	fail	fail	fail		failed screening
PI3		rejected	fail	fail	fail	fail		failed screening
PICALM		rejected	fail	fail	fail	fail		failed screening
PIK3C2B		rejected	fail	fail	fail	fail		failed screening
PIK3C2G		rejected	fail	fail	fail	fail		failed screening
PIK3C3		rejected	fail	fail	fail	fail		failed screening
PIM2		rejected	fail	fail	fail	fail		haem-specific
PIWIL3		rejected	fail	fail	fail	fail		failed screening
PKHD1		rejected	fail	fail	fail	fail		failed screening
PKN2		rejected	fail	fail	fail	fail		failed screening
PKP4		rejected	fail	fail	fail	fail		failed screening
PLAG1		rejected	fail	fail	fail	fail		failed screening
PLCB4		rejected	fail	fail	fail	fail		failed screening
PLCG2		rejected	pass	fail	fail	fail		haem-specific
PLCL2		rejected	fail	fail	fail	fail		failed screening
PLEKHA7		rejected	fail	fail	fail	fail		failed screening
PLEKHG5		rejected	fail	fail	fail	fail		failed screening
PLEKHS1		rejected	fail	fail	fail	fail		failed screening
PMAIP1		rejected	fail	fail	fail	fail		failed screening
PML		rejected	pass	fail	fail	pass		haem-specific
PNKP		rejected	fail	fail	fail	fail		failed screening
PNRC1		rejected	fail	fail	fail	fail		failed screening
POLB		rejected	fail	fail	fail	fail		failed screening
POLD1		rejected	fail	fail	fail	fail		failed screening
POLH		rejected	fail	fail	fail	fail		failed screening
POLRMT		rejected	fail	fail	fail	fail		failed screening
POT1		rejected	fail	fail	fail	fail		haem-specific
POU2AF1		rejected	pass	fail	fail	fail		haem-specific
POU2F2		rejected	fail	fail	fail	fail		haem-specific
POU5F1		rejected	fail	fail	fail	fail		failed screening
PPARG		rejected	fail	fail	fail	fail		failed screening
PPFIA1		rejected	fail	fail	fail	fail		failed screening
PPFIA2		rejected	fail	fail	fail	fail		failed screening
PPFIBP1		rejected	fail	fail	fail	fail		failed screening
PPP1R15A		rejected	fail	fail	fail	fail		failed screening
PPP1R9A		rejected	fail	fail	fail	fail		failed screening
PPP2R2C		rejected	fail	fail	fail	fail		failed screening
PPP3CA		rejected	fail	fail	fail	fail		failed screening
PRAME		rejected	fail	fail	fail	fail		failed screening
PRCC		rejected	fail	fail	fail	fail		failed screening
PRDM16		rejected	fail	fail	fail	fail		failed screening
PRDM2		rejected	fail	fail	fail	fail		failed screening
PRF1		rejected	fail	fail	fail	fail		failed screening
PRKAB2		rejected	fail	fail	fail	fail		failed screening
PRKACA		rejected	fail	fail	fail	fail		failed screening
PRKCB		rejected	fail	fail	fail	fail		failed screening
PRKCE		rejected	fail	fail	fail	fail		failed screening
PRKCQ		rejected	fail	fail	fail	fail		failed screening
PRKCZ		rejected	fail	fail	fail	fail		failed screening
PRKD1		rejected	fail	fail	fail	fail		failed screening
PRKDC		rejected	fail	fail	fail	fail		failed screening
PRPF40B		rejected	fail	fail	fail	fail		haem-specific
PRPF6		rejected	fail	fail	fail	fail		failed screening
PRPF8		rejected	fail	fail	fail	fail		haem-specific
PRR5L		rejected	fail	fail	fail	fail		failed screening
PRRT2		rejected	fail	fail	fail	fail		failed screening
PRSS1		rejected	fail	fail	fail	fail		failed screening
PRSS2		rejected	fail	fail	fail	fail		failed screening
PRSS8		rejected	fail	fail	fail	fail		failed screening
PSD3		rejected	fail	fail	fail	fail		failed screening
PTCH2		rejected	fail	fail	fail	fail		failed screening
PTGS1		rejected	fail	fail	fail	fail		failed screening
PTGS2		rejected	fail	fail	fail	fail		failed screening
PTK2B		rejected	fail	fail	fail	fail		failed screening
PTK6		rejected	fail	fail	fail	fail		failed screening
PTMA		rejected	fail	fail	fail	fail		failed screening
PTP4A1		rejected	fail	fail	fail	fail		failed screening
PTPDC1		rejected	fail	fail	fail	fail		failed screening
PTPN1		rejected	fail	fail	fail	fail		failed screening
PTPN13		rejected	fail	fail	fail	fail		failed screening
PTPN14		rejected	fail	fail	fail	fail		failed screening
PTPN6		rejected	fail	fail	fail	fail		haem-specific
PTPRB		rejected	fail	fail	fail	fail		failed screening
PTPRC		rejected	pass	fail	fail	fail		haem-specific
PTPRK		rejected	fail	fail	fail	pass		Partner only (RSPO3)
PTPRM		rejected	fail	fail	fail	fail		failed screening
PTPRO		rejected	fail	fail	fail	fail		failed screening
PTPRU		rejected	fail	fail	fail	fail		failed screening
PWWP2A		rejected	fail	fail	fail	fail		failed screening
R3HDM2		rejected	fail	fail	fail	fail		failed screening
RAB11FIP5		rejected	fail	fail	fail	fail		failed screening
RAB35		rejected	fail	fail	fail	fail		failed screening
RABEP1		rejected	fail	fail	fail	fail		failed screening
RABGGTB		rejected	fail	fail	fail	fail		failed screening
RAC2		rejected	fail	fail	fail	fail		failed screening
RACK1		rejected	fail	fail	fail	fail		failed screening
RAD51		rejected	fail	fail	fail	fail		haem-specific
RAD51AP1		rejected	fail	fail	fail	fail		failed screening
RAD54B		rejected	fail	fail	fail	fail		failed screening
RADX		rejected	fail	fail	fail	fail		failed screening
RAG2		rejected	fail	fail	fail	fail		haem-specific
RALGAPA2		rejected	fail	fail	fail	fail		failed screening
RANBP2		rejected	fail	fail	fail	fail		failed screening
RANBP6		rejected	fail	fail	fail	fail		failed screening
RAP1B		rejected	fail	fail	fail	fail		failed screening
RAP1GDS1		rejected	fail	fail	fail	fail		failed screening
RAPGEF1		rejected	fail	fail	fail	fail		failed screening
RAPGEF2		rejected	fail	fail	fail	fail		failed screening
RAPGEF6		rejected	fail	fail	fail	fail		failed screening
RARA		rejected	pass	pass	fail	pass		haem-specific
RASAL2		rejected	fail	fail	fail	fail		failed screening
RBBP8		rejected	fail	fail	fail	fail		failed screening
RBL2		rejected	fail	fail	fail	fail		failed screening
RBM15		rejected	fail	fail	fail	fail		failed screening
RBM28		rejected	fail	fail	fail	fail		failed screening
RBMS3		rejected	fail	fail	fail	fail		failed screening
RCOR1		rejected	fail	fail	fail	fail		haem-specific
RECQL		rejected	fail	fail	fail	fail		failed screening
REL		rejected	fail	fail	fail	fail		haem-specific
RELA		rejected	fail	fail	fail	fail		failed screening
RELN		rejected	fail	fail	fail	fail		haem-specific
RFC1		rejected	fail	fail	fail	fail		failed screening
RFLNA		rejected	fail	fail	fail	fail		failed screening
RGS17		rejected	fail	fail	fail	fail		failed screening
RGSL1		rejected	fail	fail	fail	fail		failed screening
RHBDD1		rejected	fail	fail	fail	fail		failed screening
RHBDF2		rejected	fail	fail	fail	fail		failed screening
RHOB		rejected	fail	fail	fail	fail		failed screening
RHOH		rejected	fail	fail	fail	fail		failed screening
RHOT1		rejected	fail	fail	fail	fail		failed screening
RHPN2		rejected	fail	fail	fail	fail		failed screening
RIF1		rejected	fail	fail	fail	fail		failed screening
RIMS2		rejected	fail	fail	fail	fail		failed screening
RINT1		rejected	fail	fail	fail	fail		failed screening
RIPK3		rejected	fail	fail	fail	fail		failed screening
RMI2		rejected	fail	fail	fail	fail		failed screening
RNASEL		rejected	fail	fail	fail	fail		failed screening
RNF111		rejected	fail	fail	fail	fail		failed screening
RNF139		rejected	fail	fail	fail	fail		failed screening
RNF2		rejected	fail	fail	fail	fail		failed screening
RNF213		rejected	fail	fail	fail	fail		failed screening
RNF8		rejected	fail	fail	fail	fail		failed screening
RNFT2		rejected	fail	fail	fail	fail		failed screening
RO60		rejected	fail	fail	fail	fail		failed screening
RORA		rejected	fail	fail	fail	fail		failed screening
RPA1		rejected	fail	fail	fail	fail		failed screening
RPGR		rejected	fail	fail	fail	fail		failed screening
RPL10		rejected	fail	fail	fail	fail		haem-specific
RPL26		rejected	fail	fail	fail	fail		failed screening
RPN1		rejected	fail	fail	fail	fail		haem-specific
RPS15		rejected	fail	fail	fail	fail		haem-specific
RPS2		rejected	fail	fail	fail	fail		haem-specific
RPS6KA2		rejected	fail	fail	fail	fail		failed screening
RPS6KA3		rejected	fail	fail	fail	fail		failed screening
RPS6KA4		rejected	fail	fail	fail	fail		failed screening
RPS6KB1		rejected	fail	fail	fail	fail		failed screening
RPS6KB2		rejected	fail	fail	fail	fail		failed screening
RPSAP58		rejected	fail	fail	fail	fail		failed screening
RRAGC		rejected	fail	fail	fail	fail		failed screening
RRAS		rejected	fail	fail	fail	fail		failed screening
RRM1		rejected	fail	fail	fail	fail		failed screening
RRN3		rejected	fail	fail	fail	fail		failed screening
RSBN1L		rejected	fail	fail	fail	fail		failed screening
RSRC1		rejected	fail	fail	fail	fail		failed screening
RTEL1		rejected	fail	fail	fail	fail		failed screening
RUNX1T1		rejected	fail	fail	fail	fail		failed screening
RYBP		rejected	fail	fail	fail	fail		failed screening
RYR2		rejected	fail	fail	fail	fail		failed screening
S1PR2		rejected	fail	fail	fail	fail		haem-specific
SACS		rejected	fail	fail	fail	fail		failed screening
SAMD9		rejected	fail	fail	fail	fail		failed screening
SAMHD1		rejected	fail	fail	fail	fail		haem-specific
SBDS		rejected	fail	fail	fail	fail		failed screening
SBNO1		rejected	fail	fail	fail	fail		failed screening
SCAF4		rejected	fail	fail	fail	fail		failed screening
SCAI		rejected	fail	fail	fail	fail		failed screening
SCAMP5		rejected	fail	fail	fail	fail		failed screening
SCG5		rejected	fail	fail	fail	fail		failed screening
SCN11A		rejected	fail	fail	fail	fail		failed screening
SDC4		rejected	fail	fail	fail	fail		failed screening
SDHB		rejected	fail	fail	fail	fail		failed screening
SDHC		rejected	fail	fail	fail	fail		failed screening
SDHD		rejected	fail	fail	fail	fail		failed screening
SEC23B		rejected	fail	fail	fail	fail		failed screening
SEC31A		rejected	fail	fail	fail	fail		failed screening
SELL		rejected	fail	fail	fail	fail		failed screening
SEMA3C		rejected	fail	fail	fail	fail		failed screening
SEMA5A		rejected	fail	fail	fail	fail		failed screening
SEMA6D		rejected	fail	fail	fail	fail		failed screening
SEMG2		rejected	fail	fail	fail	fail		failed screening
SEPSECS		rejected	fail	fail	fail	fail		failed screening
SEPTIN5		rejected	fail	fail	fail	fail		failed screening
SEPTIN6		rejected	fail	fail	fail	fail		failed screening
SEPTIN9		rejected	fail	fail	fail	fail		failed screening
SERPINA1		rejected	fail	fail	fail	fail		failed screening
SERPINB13		rejected	fail	fail	fail	fail		failed screening
SESN1		rejected	fail	fail	fail	fail		failed screening
SESN3		rejected	fail	fail	fail	fail		failed screening
SET		rejected	fail	fail	fail	fail		failed screening
SETD1A		rejected	fail	fail	fail	fail		failed screening
SETD5		rejected	fail	fail	fail	fail		failed screening
SF1		rejected	fail	fail	fail	fail		haem-specific
SF3A1		rejected	fail	fail	fail	fail		haem-specific
SGCZ		rejected	fail	fail	fail	fail		failed screening
SGK1		rejected	pass	fail	fail	fail		haem-specific
SH2D1A		rejected	fail	fail	fail	fail		failed screening
SH3GL1		rejected	fail	fail	fail	fail		failed screening
SH3KBP1		rejected	fail	fail	fail	fail		failed screening
SH3TC2		rejected	fail	fail	fail	fail		failed screening
SHB		rejected	fail	fail	fail	fail		failed screening
SHISAL1		rejected	fail	fail	fail	fail		failed screening
SHOC2		rejected	fail	fail	fail	fail		failed screening
SHPK		rejected	fail	fail	fail	fail		failed screening
SHQ1		rejected	fail	fail	fail	fail		failed screening
SHROOM3		rejected	fail	fail	fail	fail		failed screening
SHTN1		rejected	fail	fail	fail	fail		failed screening
SIPA1L1		rejected	fail	fail	fail	fail		failed screening
SKINT1L		rejected	fail	fail	fail	fail		failed screening
SLC10A7		rejected	fail	fail	fail	fail		failed screening
SLC19A1		rejected	fail	fail	fail	fail		failed screening
SLC1A3		rejected	fail	fail	fail	fail		failed screening
SLC22A2		rejected	fail	fail	fail	fail		failed screening
SLC25A13		rejected	fail	fail	fail	fail		failed screening
SLC25A14		rejected	fail	fail	fail	fail		failed screening
SLC26A3		rejected	fail	fail	fail	fail		failed screening
SLC34A2		rejected	fail	fail	fail	fail		failed screening
SLC45A3	unclear	rejected	fail	fail	fail	pass		Partner only (ERG, others)
SLC47A2		rejected	fail	fail	fail	fail		failed screening
SLC49A4		rejected	fail	fail	fail	fail		failed screening
SLC4A10		rejected	fail	fail	fail	fail		failed screening
SLC7A10		rejected	fail	fail	fail	fail		failed screening
SLC7A8		rejected	fail	fail	fail	fail		failed screening
SLITRK6		rejected	fail	fail	fail	fail		failed screening
SLX1A		rejected	fail	fail	fail	fail		failed screening
SLX1B		rejected	fail	fail	fail	fail		failed screening
SLX4		rejected	fail	fail	fail	fail		failed screening
SMARCC1		rejected	fail	fail	fail	fail		failed screening
SMARCC2		rejected	fail	fail	fail	fail		failed screening
SMARCE1		rejected	fail	fail	fail	fail		failed screening
SMC5		rejected	fail	fail	fail	fail		failed screening
SMUG1		rejected	fail	fail	fail	fail		failed screening
SMURF1		rejected	fail	fail	fail	fail		failed screening
SNCAIP		rejected	fail	fail	fail	fail		failed screening
SND1		rejected	fail	fail	fail	pass		Partner only (BRAF)
SNTG1		rejected	fail	fail	fail	fail		failed screening
SNX29		rejected	fail	fail	fail	fail		failed screening
SNX7		rejected	fail	fail	fail	fail		haem-specific
SOAT2		rejected	fail	fail	fail	fail		failed screening
SOD2		rejected	fail	fail	fail	fail		failed screening
SORCS1		rejected	fail	fail	fail	fail		failed screening
SOX10		rejected	fail	fail	fail	fail		failed screening
SOX11		rejected	fail	fail	fail	fail		failed screening
SP140		rejected	fail	fail	fail	fail		haem-specific
SPATA13		rejected	fail	fail	fail	fail		failed screening
SPATA7		rejected	fail	fail	fail	fail		failed screening
SPECC1		rejected	fail	fail	fail	fail		failed screening
SPEM2		rejected	fail	fail	fail	fail		failed screening
SPIB		rejected	fail	fail	fail	fail		haem-specific
SPICE1		rejected	fail	fail	fail	fail		failed screening
SPINK1		rejected	fail	fail	fail	fail		failed screening
SPIRE1		rejected	fail	fail	fail	fail		failed screening
SPOPL		rejected	fail	fail	fail	fail		failed screening
SPRY4		rejected	fail	fail	fail	fail		haem-specific
SPTA1		rejected	pass	fail	fail	fail		biologically implausible
SPTAN1		rejected	pass	fail	fail	fail		biologically implausible
SREK1IP1		rejected	fail	fail	fail	fail		failed screening
SRP19		rejected	fail	fail	fail	fail		failed screening
SRSF3		rejected	fail	fail	fail	fail		failed screening
SRY		rejected	fail	fail	fail	fail		failed screening
SS18		rejected	fail	fail	fail	fail		failed screening
SS18L1		rejected	fail	fail	fail	fail		failed screening
SSX1		rejected	fail	fail	fail	fail		failed screening
SSX2		rejected	fail	fail	fail	fail		failed screening
SSX4		rejected	fail	fail	fail	fail		failed screening
ST6GALNAC5		rejected	fail	fail	fail	fail		failed screening
ST8SIA4		rejected	fail	fail	fail	fail		failed screening
STAB2		rejected	fail	fail	fail	fail		failed screening
STAG3		rejected	fail	fail	fail	fail		failed screening
STAR		rejected	fail	fail	fail	fail		failed screening
STAT4		rejected	fail	fail	fail	fail		failed screening
STAT5A		rejected	fail	fail	fail	fail		failed screening
STAT6		rejected	fail	pass	fail	pass		haem-specific
STIL		rejected	fail	fail	fail	fail		failed screening
STK24		rejected	fail	fail	fail	fail		failed screening
STK36		rejected	fail	fail	fail	fail		failed screening
STK40		rejected	fail	fail	fail	fail		failed screening
STRN		rejected	fail	fail	fail	fail		failed screening
STT3A		rejected	fail	fail	fail	fail		failed screening
STX2		rejected	fail	fail	fail	fail		failed screening
STXBP5L		rejected	fail	fail	fail	fail		failed screening
SUCLG2		rejected	fail	fail	fail	fail		failed screening
SUFU		rejected	fail	fail	fail	fail		failed screening
SULT1A1		rejected	fail	fail	fail	fail		failed screening
SUSD4		rejected	fail	fail	fail	fail		failed screening
SYNE1		rejected	fail	fail	fail	fail		failed screening
SYNPR		rejected	fail	fail	fail	fail		failed screening
SYTL2		rejected	fail	fail	fail	fail		failed screening
SZRD1		rejected	fail	fail	fail	fail		failed screening
TAF15		rejected	fail	fail	fail	fail		failed screening
TAF1L		rejected	fail	fail	fail	fail		failed screening
TAL1		rejected	fail	fail	fail	fail		failed screening
TAL2		rejected	fail	fail	fail	fail		failed screening
TANC1		rejected	fail	fail	fail	fail		failed screening
TAPBPL		rejected	fail	fail	fail	fail		failed screening
TAZ		rejected	fail	fail	fail	fail		failed screening
TBC1D1		rejected	fail	fail	fail	fail		failed screening
TBC1D12		rejected	fail	fail	fail	fail		failed screening
TBC1D16		rejected	fail	fail	fail	fail		failed screening
TBX22		rejected	fail	fail	fail	fail		failed screening
TBXAS1		rejected	fail	fail	fail	fail		failed screening
TCEA1		rejected	fail	fail	fail	fail		failed screening
TCF3		rejected	fail	pass	fail	fail		haem-specific
TCF7L1		rejected	fail	fail	fail	fail		failed screening
TCL1A		rejected	fail	fail	fail	fail		failed screening
TCL6		rejected	fail	fail	fail	fail		failed screening
TCP11L2		rejected	fail	fail	fail	fail		failed screening
TDG		rejected	fail	fail	fail	fail		failed screening
TDRD12		rejected	fail	fail	fail	fail		failed screening
TECTA		rejected	fail	fail	fail	fail		failed screening
TEK		rejected	fail	fail	fail	fail		failed screening
TENM3		rejected	fail	fail	fail	fail		failed screening
TENT5C		rejected	fail	fail	fail	fail		haem-specific
TENT5D		rejected	fail	fail	fail	fail		failed screening
TET3		rejected	fail	fail	fail	fail		haem-specific
TEX12		rejected	fail	fail	fail	fail		failed screening
TFDP1		rejected	fail	fail	fail	fail		failed screening
TFE3		rejected	fail	fail	fail	pass		haem-specific
TFEB		rejected	fail	fail	fail	fail		failed screening
TFG		rejected	fail	fail	fail	fail		failed screening
TFPT		rejected	fail	fail	fail	fail		failed screening
TFRC		rejected	fail	fail	fail	fail		failed screening
TG		rejected	fail	fail	fail	fail		failed screening
TGDS		rejected	fail	fail	fail	fail		haem-specific
TGM7		rejected	fail	fail	fail	fail		failed screening
THADA		rejected	fail	fail	fail	fail		failed screening
THBS1		rejected	fail	fail	fail	fail		failed screening
THPO		rejected	fail	fail	fail	fail		haem-specific
THRAP3		rejected	pass	fail	fail	fail		haem-specific
THSD7A		rejected	fail	fail	fail	fail		failed screening
THSD7B		rejected	fail	fail	fail	fail		failed screening
TIAM1		rejected	fail	fail	fail	fail		failed screening
TIGIT		rejected	fail	fail	fail	fail		failed screening
TIMM21		rejected	fail	fail	fail	fail		failed screening
TIMP3		rejected	fail	fail	fail	fail		failed screening
TIPARP		rejected	fail	fail	fail	fail		failed screening
TJP2		rejected	fail	fail	fail	fail		failed screening
TLR10		rejected	fail	fail	fail	fail		failed screening
TLR2		rejected	fail	fail	fail	fail		haem-specific
TLX1		rejected	fail	fail	fail	fail		failed screening
TLX3		rejected	fail	fail	pass	fail		haem-specific
TMEM127		rejected	fail	fail	fail	fail		failed screening
TMEM173		rejected	fail	fail	fail	fail		failed screening
TMEM191A		rejected	fail	fail	fail	fail		failed screening
TMEM30A		rejected	fail	fail	fail	fail		haem-specific
TMPRSS15		rejected	fail	fail	fail	fail		failed screening
TMSB4X		rejected	fail	fail	fail	fail		haem-specific
TMTC1		rejected	fail	fail	fail	fail		failed screening
TNF		rejected	fail	fail	fail	fail		haem-specific
TNFAIP2		rejected	fail	fail	fail	fail		haem-specific
TNFAIP3		rejected	pass	pass	fail	fail		haem-specific
TNFRSF10A		rejected	fail	fail	fail	fail		failed screening
TNFRSF11A		rejected	fail	fail	fail	fail		failed screening
TNFRSF17		rejected	fail	fail	fail	fail		failed screening
TNFRSF9		rejected	fail	fail	fail	fail		failed screening
TNK2		rejected	fail	fail	fail	fail		failed screening
TNKS		rejected	fail	fail	fail	fail		haem-specific
TNKS2		rejected	fail	fail	fail	fail		failed screening
TOP1		rejected	fail	fail	fail	fail		failed screening
TOP2A		rejected	fail	fail	fail	fail		failed screening
TOPBP1		rejected	fail	fail	fail	fail		failed screening
TOX		rejected	fail	fail	fail	fail		failed screening
TOX2		rejected	fail	fail	fail	fail		failed screening
TP53TG3D		rejected	fail	fail	fail	fail		failed screening
TPD52		rejected	fail	fail	fail	fail		failed screening
TPM1		rejected	fail	fail	fail	fail		failed screening
TPM3		rejected	fail	fail	fail	fail		failed screening
TPM4		rejected	fail	fail	fail	fail		failed screening
TPMT		rejected	fail	fail	fail	fail		failed screening
TPR		rejected	fail	fail	fail	fail		failed screening
TRAF1		rejected	fail	fail	fail	fail		failed screening
TRAF2		rejected	fail	fail	fail	fail		failed screening
TRAF3		rejected	pass	fail	fail	fail		haem-specific
TRAJ16		rejected	fail	fail	fail	fail		failed screening
TRAJ2		rejected	fail	fail	fail	fail		failed screening
TRAJ24		rejected	fail	fail	fail	fail		failed screening
TRAJ28		rejected	fail	fail	fail	fail		failed screening
TRAJ33		rejected	fail	fail	fail	fail		failed screening
TRAJ36		rejected	fail	fail	fail	fail		failed screening
TRAJ40		rejected	fail	fail	fail	fail		failed screening
TRAJ42		rejected	fail	fail	fail	fail		failed screening
TRAJ47		rejected	fail	fail	fail	fail		failed screening
TRAJ61		rejected	fail	fail	fail	fail		failed screening
TRAJ9		rejected	fail	fail	fail	fail		failed screening
TRAPPC4		rejected	fail	fail	fail	fail		failed screening
TRBJ2-1		rejected	fail	fail	fail	fail		failed screening
TRBV30		rejected	fail	fail	fail	fail		failed screening
TRGC2		rejected	fail	fail	fail	fail		failed screening
TRGJ2		rejected	fail	fail	fail	fail		failed screening
TRGJP		rejected	fail	fail	fail	fail		failed screening
TRGJP1		rejected	fail	fail	fail	fail		failed screening
TRGJP2		rejected	fail	fail	fail	fail		failed screening
TRGV11		rejected	fail	fail	fail	fail		failed screening
TRIM23		rejected	fail	fail	fail	fail		failed screening
TRIM24		rejected	fail	fail	fail	fail		failed screening
TRIM26		rejected	fail	fail	fail	fail		failed screening
TRIM27		rejected	fail	fail	fail	fail		failed screening
TRIM37		rejected	fail	fail	fail	fail		failed screening
TRIM69		rejected	fail	fail	fail	fail		failed screening
TRIP11		rejected	fail	fail	fail	fail		failed screening
TRIP6		rejected	fail	fail	fail	fail		failed screening
TRMT10C		rejected	fail	fail	fail	fail		failed screening
TRRAP		rejected	fail	fail	fail	fail		failed screening
TSHR		rejected	pass	fail	fail	fail		biologically implausible
TTL		rejected	fail	fail	fail	fail		failed screening
TUSC3		rejected	fail	fail	fail	fail		failed screening
TVP23A		rejected	fail	fail	fail	fail		failed screening
TXNDC8		rejected	fail	fail	fail	fail		failed screening
TYK2		rejected	fail	fail	fail	fail		haem-specific
TYMS		rejected	fail	fail	fail	fail		failed screening
U2AF2		rejected	fail	fail	fail	fail		haem-specific
UBE2A		rejected	fail	fail	fail	fail		failed screening
UBE2T		rejected	fail	fail	fail	fail		failed screening
UBR5		rejected	fail	fail	fail	fail		haem-specific
UCP1		rejected	fail	fail	fail	fail		failed screening
UGT1A1		rejected	fail	fail	fail	fail		failed screening
UGT1A6		rejected	fail	fail	fail	fail		failed screening
UGT1A9		rejected	fail	fail	fail	fail		failed screening
UGT2B11		rejected	fail	fail	fail	fail		failed screening
ULK2		rejected	fail	fail	fail	fail		failed screening
UMPS		rejected	fail	fail	fail	fail		failed screening
UNC13C		rejected	fail	fail	fail	fail		failed screening
UNCX		rejected	fail	fail	fail	fail		failed screening
UPF1		rejected	fail	fail	fail	fail		failed screening
UROD		rejected	fail	fail	fail	fail		failed screening
USH2A		rejected	fail	fail	fail	fail		failed screening
USP28		rejected	fail	fail	fail	fail		failed screening
USP29		rejected	fail	fail	fail	fail		haem-specific
USP3		rejected	fail	fail	fail	fail		failed screening
USP6		rejected	pass	fail	fail	fail		haem-specific
USP8		rejected	fail	fail	fail	fail		failed screening
UTP23		rejected	fail	fail	fail	fail		failed screening
UTRN		rejected	fail	fail	fail	fail		failed screening
UTY		rejected	fail	fail	fail	fail		failed screening
VEGFB		rejected	fail	fail	fail	fail		failed screening
VSIR		rejected	fail	fail	fail	fail		failed screening
VTCN1		rejected	fail	fail	fail	fail		failed screening
VTI1A		rejected	fail	fail	fail	fail		failed screening
VWA5B1		rejected	fail	fail	fail	fail		failed screening
WAC		rejected	fail	fail	fail	fail		failed screening
WAS		rejected	fail	fail	fail	fail		failed screening
WASF1		rejected	fail	fail	fail	fail		failed screening
WASF3		rejected	fail	fail	fail	fail		failed screening
WBP1		rejected	fail	fail	fail	fail		failed screening
WDCP		rejected	fail	fail	fail	fail		failed screening
WDR74		rejected	fail	fail	fail	fail		failed screening
WEE1		rejected	fail	fail	fail	fail		failed screening
WIF1		rejected	fail	fail	fail	fail		failed screening
WNT8A		rejected	fail	fail	fail	fail		failed screening
WSCD1		rejected	fail	fail	fail	fail		failed screening
WWTR1		rejected	fail	fail	fail	fail		failed screening
XIAP		rejected	fail	fail	fail	fail		failed screening
XPA		rejected	fail	fail	fail	fail		failed screening
XPC		rejected	fail	fail	fail	fail		failed screening
XRCC1		rejected	fail	fail	fail	fail		failed screening
XRCC2		rejected	fail	fail	fail	fail		failed screening
XRCC3		rejected	fail	fail	fail	fail		failed screening
XRCC4		rejected	fail	fail	fail	fail		failed screening
XRCC5		rejected	fail	fail	fail	fail		failed screening
XRCC6		rejected	fail	fail	fail	fail		failed screening
YES1		rejected	fail	fail	fail	fail		failed screening
YWHAE		rejected	fail	fail	fail	fail		failed screening
YY1		rejected	fail	fail	fail	fail		failed screening
ZBTB2		rejected	fail	fail	fail	fail		failed screening
ZBTB7A		rejected	fail	fail	fail	fail		failed screening
ZBTB7B		rejected	fail	fail	fail	fail		failed screening
ZC3H12A		rejected	fail	fail	fail	fail		failed screening
ZC3H12B		rejected	fail	fail	fail	fail		failed screening
ZCCHC12		rejected	fail	fail	fail	fail		failed screening
ZCCHC8		rejected	fail	fail	fail	fail		failed screening
ZEB2		rejected	fail	fail	fail	fail		failed screening
ZFAT		rejected	fail	fail	fail	fail		failed screening
ZFX		rejected	fail	fail	fail	fail		failed screening
ZHX2		rejected	fail	fail	fail	fail		failed screening
ZNF106		rejected	fail	fail	fail	fail		failed screening
ZNF12		rejected	fail	fail	fail	fail		failed screening
ZNF133		rejected	fail	fail	fail	fail		failed screening
ZNF2		rejected	fail	fail	fail	fail		failed screening
ZNF292		rejected	fail	fail	fail	fail		failed screening
ZNF324B		rejected	fail	fail	fail	fail		failed screening
ZNF331		rejected	fail	fail	fail	fail		failed screening
ZNF384		rejected	fail	fail	fail	fail		failed screening
ZNF385D		rejected	fail	fail	fail	fail		failed screening
ZNF396		rejected	fail	fail	fail	fail		failed screening
ZNF407		rejected	fail	fail	fail	fail		failed screening
ZNF467		rejected	fail	fail	fail	fail		failed screening
ZNF471		rejected	fail	fail	fail	fail		failed screening
ZNF474		rejected	fail	fail	fail	fail		failed screening
ZNF483		rejected	fail	fail	fail	fail		failed screening
ZNF493		rejected	fail	fail	fail	fail		failed screening
ZNF521		rejected	fail	fail	fail	fail		failed screening
ZNF595		rejected	fail	fail	fail	fail		failed screening
ZNF608		rejected	fail	fail	fail	fail		failed screening
ZNF620		rejected	fail	fail	fail	fail		failed screening
ZNF705E		rejected	fail	fail	fail	fail		failed screening
ZNF708		rejected	fail	fail	fail	fail		failed screening
ZNF717		rejected	fail	fail	fail	fail		failed screening
ZNF770		rejected	fail	fail	fail	fail		failed screening
ZNF781		rejected	fail	fail	fail	fail		failed screening
ZNF814		rejected	fail	fail	fail	fail		failed screening
[truncated: 3 more rows]

## Sheet: SUPP TABLE 4
No. of samples:	12	23	61	211	20	287	52	44	68	56	336	107	84	97	110	232	81	199	186	34	48	2348
GENE	BiliaryTract	Bladder	Bone	Breast	Cervical	CNS	Colorectal	Endometrial	Gastric	Head&neck	Hepatocellular	Melanoma	NSCLC	Oesophageal	Ovarian	Pancreatic adeno	Pancreatic-NET	Prostate	Renal	Sarcoma	Thyroid	PANCANCER
TP53	0.75	0.434783	0.245902	0.507109	0	0.0731707	0.615385	0.681818	0.441176	0.5	0.297619	0.158879	0.642857	0.824742	0.972727	0.724138	0.037037	0.105528	0.0483871	0.205882	0	0.361158
CDKN2A	0.5	0.478261	0.131148	0.07109	0	0.0940767	0	0.0227273	0.147059	0.410714	0.0625	0.439252	0.27381	0.28866	0.00909091	0.625	0.0493827	0	0.0376344	0.205882	0	0.163543
KRAS	0.166667	0	0	0	0.1	0.00348432	0.538462	0.0681818	0.0441176	0.0178571	0.00892857	0.0186916	0.0952381	0.0515464	0.00909091	0.887931	0	0.00502513	0	0.0294118	0	0.113714
CDKN2B	0.333333	0.478261	0.114754	0.0473934	0	0.0801394	0	0	0.102941	0.160714	0.0357143	0.252336	0.166667	0.164948	0.00909091	0.405172	0.037037	0	0.0268817	0.176471	0	0.106048
PTEN	0.0833333	0	0.0819672	0.127962	0.15	0.0557491	0.153846	0.340909	0.0441176	0.0357143	0.0446429	0.186916	0.0952381	0.0515464	0.0636364	0.0172414	0.0617284	0.256281	0.0483871	0.0882353	0	0.0881601
TERT	0.0833333	0.73913	0.0491803	0.0379147	0.2	0.156794	0.0192308	0.0454545	0.0441176	0.142857	0.0505952	0.439252	0.142857	0.0412371	0.0909091	0.0301724	0	0	0.0107527	0.147059	0.229167	0.0881601
MYC	0	0.0434783	0.0163934	0.194313	0.05	0.0174216	0.134615	0.0909091	0.0882353	0.107143	0.136905	0.140187	0.119048	0.0927835	0.190909	0.0646552	0	0.0100503	0.00537634	0.0294118	0	0.0817717
BRAF	0	0	0	0	0	0.240418	0.0384615	0	0.0294118	0	0.00595238	0.495327	0.0238095	0	0	0.0258621	0	0.00502513	0	0.0294118	0.291667	0.0647359
PIK3CA	0.0833333	0.0869565	0.0163934	0.260664	0.1	0.0243902	0.307692	0.363636	0.132353	0.214286	0.0119048	0.00934579	0.0833333	0.0618557	0.00909091	0.0172414	0	0.0150754	0.0107527	0.0588235	0	0.0643101
SMAD4	0.416667	0	0	0.00947867	0.05	0	0.173077	0	0.0588235	0.0178571	0.00892857	0	0.0357143	0.164948	0	0.435345	0.0246914	0	0	0	0	0.0626065
ARID1A	0.333333	0.26087	0	0.0189573	0.1	0.00696864	0.0961538	0.227273	0.132353	0	0.0803571	0.0186916	0.0833333	0.195876	0.00909091	0.0905172	0.0123457	0.00502513	0.016129	0	0	0.0528109
CCND1	0	0.217391	0.0163934	0.104265	0	0.00348432	0	0.0227273	0.0588235	0.303571	0.0595238	0.121495	0.178571	0.134021	0.0636364	0.012931	0	0	0	0	0	0.0519591
FGF19	0	0.217391	0.0163934	0.104265	0	0.00348432	0	0	0.0588235	0.303571	0.0595238	0.102804	0.178571	0.134021	0.0636364	0.012931	0	0	0	0	0	0.0506814
MCL1	0	0.0869565	0	0.118483	0	0.00696864	0.0384615	0.0681818	0.0735294	0.0178571	0.0863095	0.0654206	0.0595238	0.0412371	0.0636364	0.0431034	0	0.0100503	0	0	0	0.044293
CTNNB1	0	0	0	0	0	0.010453	0.0384615	0.0681818	0.0735294	0	0.220238	0.00934579	0.047619	0.0412371	0	0.00431034	0.0123457	0.0100503	0	0	0	0.0425894
RB1	0.0833333	0.130435	0.131148	0.0805687	0	0.0139373	0.0192308	0.113636	0	0.0178571	0.0595238	0.0373832	0.0714286	0.0206186	0.127273	0.0215517	0.0123457	0	0	0.205882	0	0.0421635
ERBB2	0.0833333	0.130435	0	0.156398	0	0.00348432	0.0576923	0.113636	0.132353	0	0.00595238	0.0373832	0.0357143	0.164948	0.0272727	0.0215517	0	0	0.00537634	0	0	0.0379046
ERG	0	0	0	0	0	0	0	0	0	0	0	0	0	0	0	0	0	0.422111	0	0	0	0.0357751
APC	0.0833333	0	0	0.00473934	0	0	0.846154	0	0.0735294	0	0.0178571	0.0280374	0.0238095	0.0927835	0	0.0172414	0	0.0201005	0	0	0.0208333	0.0340716
CCNE1	0	0.0434783	0.0819672	0.042654	0	0.00348432	0	0.181818	0.132353	0	0.00297619	0.00934579	0.047619	0.103093	0.163636	0.0431034	0	0.00502513	0	0.0588235	0	0.0340716
EGFR	0.0833333	0.0869565	0	0.00947867	0	0.0940767	0.0576923	0.0454545	0.0441176	0.0535714	0.014881	0.0373832	0.0833333	0.113402	0.0181818	0.00862069	0	0	0	0	0	0.0315162
VHL	0	0	0	0	0	0	0	0.0227273	0	0	0	0	0	0	0	0	0.0246914	0	0.370968	0	0	0.0306644
PBRM1	0	0.0434783	0	0.00947867	0	0.00348432	0.0384615	0	0.0147059	0	0.014881	0.0186916	0	0.0515464	0	0.0215517	0	0	0.252688	0	0	0.0302385
FGFR1	0	0.0434783	0	0.127962	0	0.00348432	0.0769231	0.0454545	0.0147059	0.0357143	0.00892857	0.0373832	0.0952381	0.0309278	0.0545455	0.0258621	0	0.00502513	0	0.0294118	0	0.0298126
NF1	0	0.0434783	0.0163934	0.0236967	0	0.0174216	0.0576923	0.0909091	0.0147059	0.0357143	0.00595238	0.130841	0.0833333	0.0103093	0.190909	0	0	0	0	0.0588235	0	0.0293867
SETD2	0	0.0434783	0.0327869	0.00947867	0	0.010453	0.0384615	0.0227273	0.0147059	0	0.00892857	0.0373832	0.0238095	0	0.00909091	0.0301724	0.0493827	0.0251256	0.102151	0	0	0.024276
MDM2	0	0.0869565	0.0491803	0.014218	0	0.0243902	0	0	0.0441176	0.0178571	0.00595238	0.0373832	0.0833333	0.0515464	0.0181818	0.00431034	0	0	0	0.470588	0	0.0238501
CDK6	0	0.0434783	0	0.014218	0	0.0139373	0.0384615	0	0.0882353	0.0178571	0.0178571	0.0654206	0.047619	0.103093	0.0363636	0.012931	0	0	0	0	0	0.0217206
MAP2K4	0.333333	0.0434783	0	0.0616114	0.05	0	0.0576923	0.0227273	0.0441176	0	0.0119048	0	0.0238095	0.0103093	0.0363636	0.0603448	0	0	0	0	0	0.0217206
MET	0	0.0434783	0	0.00947867	0	0.00696864	0.0384615	0.0454545	0.0294118	0.0178571	0.0357143	0.0841121	0.0238095	0.0515464	0.0727273	0.00431034	0	0	0.00537634	0	0	0.0212947
CDK4	0	0.0434783	0.0655738	0.00473934	0	0.0383275	0	0	0	0.0357143	0.00297619	0.0560748	0.0357143	0	0.0181818	0.0172414	0	0	0	0.441176	0	0.0212947
YAP1	0	0	0.0491803	0.014218	0.3	0.00348432	0	0	0.0588235	0.125	0.00595238	0.046729	0.047619	0.0309278	0.0909091	0.00431034	0	0	0	0	0	0.0208688
ARID2	0.0833333	0	0	0.00947867	0	0.00696864	0.0576923	0	0.0294118	0.0178571	0.0625	0.0747664	0.0119048	0.0103093	0	0.012931	0.0123457	0	0.00537634	0.0294118	0.0208333	0.0208688
ATM	0	0.0434783	0	0.00947867	0	0.00348432	0.173077	0.0227273	0.0294118	0	0.0119048	0.0560748	0.0238095	0.0309278	0	0.0258621	0.0246914	0.0150754	0.0322581	0	0	0.0204429
AURKA	0.0833333	0	0	0.042654	0	0	0.115385	0.0454545	0.102941	0	0.00297619	0.0373832	0.0357143	0.0824742	0.0545455	0	0	0	0	0	0	0.020017
CCND2	0	0.0434783	0	0.028436	0	0.0209059	0.0192308	0	0.0147059	0.0535714	0	0.0373832	0.0238095	0.0309278	0.0727273	0.0172414	0	0	0	0.0588235	0	0.0174617
CCND3	0	0	0.0491803	0.028436	0.05	0.00348432	0.0192308	0	0.0294118	0.0178571	0.0267857	0.0373832	0.0238095	0.0103093	0.0272727	0.0172414	0	0	0	0.0588235	0	0.0170358
SRC	0.0833333	0	0.0163934	0.014218	0	0	0.0961538	0.0227273	0.0588235	0.0178571	0.00297619	0.0280374	0.047619	0.103093	0.0454545	0	0	0	0	0.0294118	0	0.0170358
JAK2	0	0.0869565	0	0.0331754	0	0	0.0384615	0	0.0441176	0.0892857	0.00297619	0.046729	0.0595238	0.0206186	0.0181818	0.0172414	0	0	0	0.0294118	0	0.0166099
FBXW7	0.0833333	0	0	0.0189573	0.15	0.010453	0.192308	0.113636	0.0147059	0.0178571	0.00297619	0.0186916	0.0357143	0.0206186	0	0.00862069	0	0	0.00537634	0	0	0.0166099
ATRX	0	0.0434783	0.0327869	0.00947867	0.05	0.0313589	0	0	0.0147059	0	0.0119048	0.0186916	0.0119048	0.0103093	0.00909091	0	0.111111	0	0	0.0882353	0	0.0157581
NRAS	0	0	0	0	0	0	0.0576923	0.0227273	0	0	0.00595238	0.233645	0	0	0	0.00431034	0	0	0.00537634	0	0.0416667	0.0149063
HGF	0	0	0	0.00473934	0	0.010453	0.0384615	0	0.0441176	0.0178571	0.014881	0.0654206	0.0238095	0.0515464	0.0454545	0.00431034	0	0	0	0	0	0.0149063
MEN1	0	0	0	0.00473934	0	0	0	0	0.0294118	0	0	0.0373832	0	0.0103093	0	0	0.308642	0	0.00537634	0	0	0.0144804
MYCN	0	0	0.0163934	0.00947867	0	0.0313589	0	0.0454545	0.0441176	0.0178571	0.00892857	0.0280374	0.047619	0	0.0272727	0.00431034	0	0.00502513	0	0	0	0.0140545
BRCA2	0	0	0	0.0331754	0	0	0.0961538	0.0227273	0.0294118	0	0.00297619	0	0.0119048	0	0.0545455	0.0258621	0.0123457	0.0100503	0	0.0294118	0	0.0140545
IDH1	0	0	0	0	0	0.0766551	0.0192308	0	0	0	0.0119048	0.0280374	0	0	0	0	0	0.00502513	0	0	0	0.0132027
MAP3K1	0	0	0	0.0758294	0	0	0.0384615	0.0454545	0.0294118	0	0.00297619	0.00934579	0	0	0.00909091	0.00431034	0	0.0201005	0.00537634	0	0	0.0132027
NFE2L2	0	0.0869565	0	0	0	0	0	0	0	0.0178571	0.0297619	0	0.190476	0	0	0	0	0	0.00537634	0	0	0.0127768
MYB	0	0	0.0163934	0.042654	0.05	0.00348432	0	0.0227273	0.0441176	0.0178571	0.00595238	0.00934579	0.0119048	0.0515464	0.00909091	0.00862069	0	0	0	0.0294118	0	0.0127768
PIK3R1	0	0	0.0163934	0.014218	0	0.00696864	0.0961538	0.25	0.0294118	0	0	0.0186916	0	0	0	0	0	0.00502513	0.0107527	0	0	0.0123509
ERBB3	0	0.0869565	0.0327869	0.014218	0.05	0.00348432	0.0384615	0.0454545	0.0147059	0.0357143	0	0	0.0119048	0.0309278	0.00909091	0.00431034	0	0	0	0.117647	0	0.0110733
NOTCH1	0	0.0434783	0	0.014218	0.05	0	0	0	0.0147059	0.142857	0	0	0.0952381	0.0309278	0	0	0	0	0	0	0	0.0106474
JAK3	0	0	0.0163934	0.014218	0.05	0.00348432	0	0.0227273	0	0.0178571	0.00595238	0.00934579	0.0238095	0	0.0818182	0.00862069	0	0	0	0	0	0.0102215
ERBB4	0	0.0434783	0	0.014218	0	0.00348432	0	0.0227273	0.0147059	0	0.0119048	0.0373832	0.0238095	0.0206186	0.0181818	0.012931	0	0	0	0	0	0.0102215
KIT	0	0	0.0163934	0.014218	0	0.010453	0.0192308	0.0227273	0.0147059	0.0178571	0.00595238	0.0560748	0.0119048	0.0103093	0.00909091	0.00431034	0	0	0	0.0294118	0	0.0102215
RNF43	0	0	0	0.00473934	0	0	0.0192308	0.0681818	0.0441176	0	0.00297619	0	0	0.0412371	0.00909091	0.0344828	0	0.0100503	0	0	0	0.0102215
JAK1	0	0.0434783	0.0163934	0.0189573	0	0.00348432	0	0.0227273	0.0294118	0.0178571	0	0.00934579	0	0.0206186	0.0181818	0	0.0123457	0.0301508	0	0.0294118	0	0.0102215
AXL	0	0.0434783	0	0.014218	0	0.00348432	0	0	0.0147059	0	0.00297619	0.00934579	0.0357143	0.0206186	0.0363636	0.012931	0	0.00502513	0	0.0588235	0	0.00979557
FGFR3	0	0.26087	0	0.00473934	0	0.00696864	0	0.0227273	0	0.0357143	0.00595238	0	0.0238095	0.0206186	0.0181818	0.00862069	0	0	0	0	0	0.00936968
TGFBR2	0	0	0	0.00473934	0	0	0.0192308	0	0.0147059	0.0357143	0	0.00934579	0	0.0206186	0	0.0560345	0.0123457	0	0	0	0	0.00936968
SMARCA4	0	0	0	0.00473934	0.05	0.0174216	0.0192308	0.0454545	0.0147059	0.0178571	0.00297619	0	0.047619	0.0309278	0	0	0	0	0.00537634	0	0	0.00894378
FAS	0	0	0.0163934	0.0189573	0.1	0	0	0.0681818	0	0	0.00297619	0.00934579	0.0119048	0.0206186	0.00909091	0	0	0.0251256	0	0	0	0.00894378
IGF1R	0	0	0.0163934	0.028436	0	0	0	0	0.0147059	0.0178571	0.00297619	0.046729	0.0119048	0.0103093	0.0181818	0.00862069	0	0	0	0	0	0.00894378
FGFR4	0	0	0	0	0.1	0.00348432	0	0.0227273	0.0147059	0	0.00892857	0.00934579	0.0119048	0.0103093	0.0363636	0.00862069	0	0	0.00537634	0.0588235	0	0.00851789
BAP1	0	0	0	0.00473934	0	0	0	0	0.0147059	0	0.0208333	0.00934579	0.0119048	0	0	0	0	0	0.0483871	0	0	0.00851789
SF3B1	0	0.0434783	0	0.0189573	0	0	0	0	0	0	0.0119048	0.0186916	0	0.0103093	0	0.0215517	0.0123457	0.0100503	0	0	0	0.00851789
CREBBP	0	0.0434783	0	0.00473934	0	0.00348432	0.0769231	0.0454545	0	0	0.00297619	0	0.047619	0	0.0363636	0	0	0	0.00537634	0	0	0.00809199
TSC1	0	0.0869565	0	0	0	0.00348432	0.0192308	0.0227273	0.0147059	0	0.0208333	0.00934579	0.0119048	0	0	0	0.0123457	0	0.0107527	0.0294118	0	0.00809199
GATA3	0	0.0434783	0	0.0853081	0	0	0	0	0	0	0	0	0	0	0	0	0	0	0	0	0	0.00809199
PTCH1	0	0	0	0	0	0.0557491	0	0	0	0	0.00297619	0	0	0.0103093	0	0	0	0	0	0	0	0.0076661
STK11	0.0833333	0	0	0.00473934	0.1	0	0	0	0	0.0535714	0.00297619	0.0186916	0.0714286	0.0103093	0	0.00431034	0	0	0	0	0	0.0076661
FGFR2	0.0833333	0.0434783	0	0.014218	0.05	0	0	0.0227273	0.0147059	0	0.00595238	0	0.0119048	0.0206186	0.0363636	0.00431034	0	0	0	0	0	0.0076661
KDR	0	0	0.0163934	0.014218	0	0.00696864	0.0384615	0	0	0.0178571	0.00595238	0.0280374	0.0119048	0.0103093	0.00909091	0.00431034	0	0	0	0	0	0.0076661
ARID1B	0.0833333	0.0434783	0	0.00473934	0	0.010453	0.0192308	0	0.0294118	0	0.00297619	0	0.0238095	0.0103093	0.0181818	0.00862069	0	0	0	0	0	0.0072402
CDK2	0	0	0.0327869	0.00473934	0	0.00348432	0	0.0227273	0.0294118	0.0357143	0	0	0.0119048	0.0206186	0.00909091	0.00431034	0	0	0	0.0882353	0	0.0072402
EP300	0.0833333	0	0	0	0.1	0	0.0384615	0	0.0147059	0.0535714	0.00595238	0.0186916	0	0	0.00909091	0	0	0	0.0107527	0	0	0.00681431
B2M	0	0	0	0	0	0	0.0769231	0	0.0294118	0.0357143	0.00595238	0.00934579	0.0238095	0	0.00909091	0.00431034	0	0	0	0	0	0.00638842
NF2	0	0	0	0	0.05	0.00348432	0.0192308	0	0	0.0178571	0.0119048	0.00934579	0	0	0.00909091	0.00862069	0	0.00502513	0.00537634	0	0	0.00596252
POLE	0	0	0.0163934	0	0	0.00348432	0.0961538	0	0.0147059	0	0.00297619	0.0186916	0	0	0	0.00431034	0	0.0100503	0	0	0	0.00596252
RUNX1	0	0	0	0.00473934	0	0	0.0192308	0	0.0294118	0.0178571	0	0	0	0.0824742	0	0.00431034	0	0	0	0	0	0.00596252
HLA-A	0	0.0434783	0	0	0.05	0	0.0576923	0	0	0.0535714	0.00297619	0.00934579	0.0238095	0.0103093	0	0	0	0	0	0	0	0.00553663
NOTCH2	0.0833333	0	0	0.028436	0	0	0	0	0	0	0	0.0373832	0.0119048	0.0103093	0	0	0	0	0	0	0	0.00553663
SPOP	0	0	0	0	0	0	0	0.0227273	0	0	0	0	0	0	0	0	0	0.0603015	0	0	0	0.00553663
ASXL1	0	0.0434783	0	0	0	0.00348432	0.0192308	0.0227273	0.0147059	0.0178571	0.00892857	0	0	0.0103093	0.0181818	0	0.0123457	0	0	0	0	0.00553663
CTCF	0	0.0434783	0.0163934	0.014218	0	0.00348432	0.0384615	0.0681818	0	0.0178571	0.00297619	0	0	0	0	0	0	0	0	0	0	0.00553663
BRCA1	0	0	0	0.00947867	0	0	0.0384615	0	0	0	0.00297619	0	0.0119048	0	0.0454545	0.00431034	0	0	0	0	0	0.00511073
AKT1	0	0	0	0.0379147	0	0	0	0.0454545	0	0.0178571	0	0	0	0	0	0	0	0	0	0	0.0208333	0.00511073
KMT2A	0	0.0434783	0	0.014218	0	0.00348432	0	0.0454545	0	0	0.00595238	0.0186916	0	0	0	0	0.0123457	0	0	0	0	0.00511073
DAXX	0	0	0	0	0	0	0	0	0	0	0	0	0	0	0	0	0.135802	0	0	0.0294118	0	0.00511073
STAG1	0	0	0	0.0189573	0	0.00696864	0.0192308	0.0227273	0.0294118	0	0	0	0.0119048	0	0	0	0	0	0	0	0	0.00468484
JUN	0	0	0.0327869	0	0	0	0	0	0	0	0	0	0.0119048	0.0103093	0.00909091	0	0.0123457	0.0100503	0	0.0882353	0	0.00468484
CDKN1B	0.0833333	0	0	0.00473934	0	0	0	0	0	0	0.00595238	0	0.0119048	0	0	0.00431034	0.0123457	0.0201005	0	0	0	0.00468484
TSC2	0	0.0434783	0.0163934	0	0	0	0	0.0227273	0	0	0.014881	0	0	0	0	0	0.0246914	0	0	0.0294118	0	0.00468484
CDK12	0	0	0	0.00473934	0	0	0	0	0.0147059	0	0.00297619	0.0186916	0	0	0.0272727	0.00431034	0	0.00502513	0.00537634	0	0	0.00468484
CDKN1A	0	0.130435	0	0	0	0	0	0	0	0	0.014881	0	0	0	0	0	0.0123457	0	0.00537634	0.0294118	0	0.00468484
SYK	0	0	0.0163934	0.00947867	0	0	0	0	0	0	0	0	0.0119048	0.0206186	0.00909091	0.00862069	0	0	0	0.0294118	0	0.00425894
ATR	0	0	0	0.00947867	0	0	0.0576923	0	0.0147059	0.0178571	0	0	0.0119048	0.0103093	0	0.00431034	0	0	0	0	0	0.00425894
POLQ	0	0	0	0	0	0.00348432	0	0	0	0.0178571	0.00595238	0.0280374	0.0357143	0	0	0	0	0	0	0	0	0.00425894
MAX	0	0	0	0.00947867	0	0.00348432	0	0	0	0.0178571	0	0	0.0119048	0.0206186	0	0.012931	0	0	0	0	0	0.00425894
NBN	0	0.0434783	0	0	0	0	0.0384615	0.0227273	0.0147059	0	0.00297619	0	0	0.0103093	0	0	0	0	0.016129	0	0	0.00425894
PTPN11	0	0	0	0	0	0.0174216	0.0384615	0.0227273	0	0	0.00595238	0	0	0	0	0	0	0	0	0	0	0.00425894
HRAS	0	0.0434783	0	0	0	0	0	0	0	0.0535714	0	0.00934579	0.0357143	0	0	0	0	0	0	0	0.0208333	0.00383305
PPP2R1A	0	0	0	0	0	0	0.0192308	0.136364	0	0.0178571	0	0	0	0	0	0	0	0	0	0.0294118	0	0.00383305
STAG2	0	0.130435	0	0.00473934	0	0	0	0.0227273	0.0294118	0	0	0	0	0	0	0	0.0123457	0	0.00537634	0	0	0.00383305
HLA-B	0	0	0	0	0	0	0.0384615	0.0227273	0.0147059	0.0357143	0.00297619	0	0	0.0103093	0	0	0	0	0	0	0	0.00340716
SMARCB1	0	0	0.0163934	0	0	0	0	0	0	0	0.00297619	0	0.0119048	0.0103093	0	0	0.0246914	0	0.0107527	0	0	0.00340716
AMER1	0	0	0	0	0	0	0.0961538	0	0	0	0	0.00934579	0	0	0	0.00862069	0	0	0	0	0	0.00340716
NOTCH4	0	0	0	0.00473934	0	0	0.0192308	0	0.0147059	0	0.00297619	0.00934579	0	0	0	0.00431034	0.0123457	0	0.00537634	0	0	0.00340716
DNMT3A	0	0	0	0.00473934	0	0	0	0	0	0	0.00595238	0	0	0	0	0.00431034	0.0123457	0.00502513	0.00537634	0	0.0208333	0.00340716
EPHA3	0	0	0	0.00473934	0	0	0	0	0	0.0178571	0	0.00934579	0.0238095	0	0	0.00431034	0	0	0.00537634	0	0	0.00298126
CBL	0	0	0	0	0	0	0	0.0227273	0	0	0.00595238	0.0186916	0.0119048	0	0	0	0.0123457	0	0	0	0	0.00298126
NOTCH3	0	0.0869565	0	0.00473934	0	0	0	0	0	0.0178571	0	0.00934579	0.0119048	0	0	0	0	0	0.00537634	0	0	0.00298126
RET	0	0	0	0	0	0	0	0	0	0	0	0	0.0119048	0	0	0.00431034	0	0	0	0	0.104167	0.00298126
CD58	0	0	0	0	0	0	0.0192308	0	0	0	0	0.00934579	0.0238095	0	0	0.00862069	0	0	0	0	0	0.00255537
BCL2	0	0	0.0163934	0.014218	0	0	0	0	0	0	0	0.00934579	0.0119048	0	0	0	0	0	0	0	0	0.00255537
U2AF1	0.0833333	0	0	0	0	0	0	0.0227273	0	0	0.00297619	0	0.0119048	0	0	0.00862069	0	0	0	0	0	0.00255537
ALK	0	0	0	0	0	0	0.0192308	0	0	0	0	0.00934579	0.0119048	0	0	0.00431034	0	0	0	0.0294118	0.0208333	0.00255537
RAD21	0	0.0434783	0	0.00473934	0	0	0.0384615	0	0	0	0.00297619	0.00934579	0	0	0	0	0	0	0	0	0	0.00255537
MED12	0	0	0	0	0	0	0.0192308	0	0	0	0	0	0	0	0	0.00431034	0	0.0201005	0	0	0	0.00255537
MAP2K1	0	0	0	0	0	0	0	0	0	0	0.00297619	0.00934579	0.0119048	0	0	0.00862069	0	0	0	0	0	0.00212947
CIITA	0	0	0	0	0	0	0	0	0	0.0178571	0.00297619	0	0.0238095	0	0	0	0	0	0	0.0294118	0	0.00212947
RPL5	0	0	0	0	0	0.00348432	0	0	0	0	0.00297619	0	0.0119048	0	0	0	0	0.0100503	0	0	0	0.00212947
RAD50	0	0	0	0	0	0	0.0192308	0.0454545	0	0	0	0.00934579	0	0	0	0	0.0123457	0	0	0	0	0.00212947
MSH6	0	0	0	0	0	0	0.0192308	0.0227273	0	0	0.00595238	0	0	0	0	0	0	0	0.00537634	0	0	0.00212947
RAC1	0	0	0	0	0	0	0	0.0227273	0	0	0	0.0373832	0	0	0	0	0	0	0	0	0	0.00212947
DICER1	0	0	0	0	0	0	0.0576923	0	0	0.0178571	0.00297619	0	0	0	0	0	0	0	0	0	0	0.00212947
PHF6	0	0	0	0	0.05	0	0	0	0	0	0.00297619	0.00934579	0	0.0103093	0	0	0	0	0	0	0	0.00170358
MTOR	0	0	0	0	0	0	0.0384615	0	0	0	0.00297619	0	0	0	0	0	0	0	0.00537634	0	0	0.00170358
WT1	0	0	0	0	0	0.00348432	0	0	0	0	0	0	0	0	0	0.00862069	0.0123457	0	0	0	0	0.00170358
CHEK2	0	0	0	0	0	0	0	0	0	0	0.00297619	0	0.0119048	0	0.00909091	0	0	0.00502513	0	0	0	0.00170358
PMS2	0	0	0	0	0	0	0	0	0.0147059	0	0	0	0	0	0.00909091	0.00431034	0	0.00502513	0	0	0	0.00170358
CD274	0	0	0	0.00473934	0	0	0	0	0	0	0	0.0186916	0	0.0103093	0	0	0	0	0	0	0	0.00170358
SMO	0	0	0	0	0	0.0139373	0	0	0	0	0	0	0	0	0	0	0	0	0	0	0	0.00170358
RAF1	0	0	0	0	0	0	0.0192308	0	0	0	0.00297619	0	0	0	0	0	0	0	0.00537634	0	0	0.00127768
ROS1	0	0	0	0	0	0	0	0	0	0	0	0.00934579	0.0119048	0	0	0	0	0.00502513	0	0	0	0.00127768
PALB2	0	0	0	0	0	0	0	0	0	0	0.00297619	0	0	0	0.00909091	0.00431034	0	0	0	0	0	0.00127768
BLM	0	0	0	0.00473934	0	0	0	0	0.0147059	0	0.00297619	0	0	0	0	0	0	0	0	0	0	0.00127768
H3F3A	0	0	0.0327869	0	0	0.00348432	0	0	0	0	0	0	0	0	0	0	0	0	0	0	0	0.00127768
MLH1	0	0	0	0	0	0	0	0	0	0	0	0.0186916	0	0	0	0	0	0	0.00537634	0	0	0.00127768
PDCD1LG2	0	0	0	0.00473934	0	0	0	0	0	0	0	0.00934579	0	0.0103093	0	0	0	0	0	0	0	0.00127768
PIK3CB	0	0	0	0	0	0.00696864	0	0	0	0	0	0	0	0.0103093	0	0	0	0	0	0	0	0.00127768
ETV6	0	0	0	0	0	0	0	0	0	0	0	0	0	0	0	0	0	0.0100503	0	0	0	0.000851789
RHOA	0	0	0	0	0	0	0	0	0	0	0	0	0	0.0103093	0.00909091	0	0	0	0	0	0	0.000851789
HIST1H3B	0	0	0	0.00473934	0	0	0	0	0	0	0	0	0.0119048	0	0	0	0	0	0	0	0	0.000851789
MSH2	0	0	0	0	0	0	0.0192308	0.0227273	0	0	0	0	0	0	0	0	0	0	0	0	0	0.000851789
APLNR	0	0	0	0	0	0	0	0	0	0	0	0	0	0.0103093	0	0	0.0123457	0	0	0	0	0.000851789
AR	0	0	0	0	0	0	0	0	0	0	0	0	0	0	0	0	0	0.0100503	0	0	0	0.000851789
EZH2	0	0	0	0	0	0	0	0	0	0	0.00297619	0	0	0	0	0	0	0	0.00537634	0	0	0.000851789
HNF1A	0	0	0	0	0	0	0	0	0	0	0.00297619	0	0	0	0	0	0	0	0.00537634	0	0	0.000851789
IDH2	0	0	0	0	0	0.00348432	0	0	0	0	0.00297619	0	0	0	0	0	0	0	0	0	0	0.000851789
KLF4	0	0	0	0	0	0	0	0	0	0	0	0	0	0.0103093	0	0	0	0.00502513	0	0	0	0.000851789
NTRK1	0	0	0	0	0	0.00348432	0	0	0	0	0	0.00934579	0	0	0	0	0	0	0	0	0	0.000851789
STAT3	0	0	0	0	0	0	0	0	0	0	0	0	0	0	0	0	0	0.0100503	0	0	0	0.000851789
HLA-C	0	0	0	0	0	0	0	0	0	0	0	0	0	0	0	0	0	0.00502513	0	0	0	0.000425894
GNAQ	0	0	0	0	0	0	0	0	0	0	0	0.00934579	0	0	0	0	0	0	0	0	0	0.000425894
GNAS	0	0	0	0	0	0	0	0	0	0.0178571	0	0	0	0	0	0	0	0	0	0	0	0.000425894
MAPK1	0	0	0	0	0	0	0	0	0	0.0178571	0	0	0	0	0	0	0	0	0	0	0	0.000425894
MUTYH	0	0	0	0	0	0	0	0	0	0	0	0.00934579	0	0	0	0	0	0	0	0	0	0.000425894
SETBP1	0	0	0	0	0	0.00348432	0	0	0	0	0	0	0	0	0	0	0	0	0	0	0	0.000425894
SOCS1	0	0	0	0	0	0	0	0	0	0	0	0	0	0	0	0	0	0	0	0	0	0
AKT2	0	0	0	0	0	0	0	0	0	0	0	0	0	0	0	0	0	0	0	0	0	0
AKT3	0	0	0	0	0	0	0	0	0	0	0	0	0	0	0	0	0	0	0	0	0	0
ARAF	0	0	0	0	0	0	0	0	0	0	0	0	0	0	0	0	0	0	0	0	0	0
ESR1	0	0	0	0	0	0	0	0	0	0	0	0	0	0	0	0	0	0	0	0	0	0
GNA11	0	0	0	0	0	0	0	0	0	0	0	0	0	0	0	0	0	0	0	0	0	0
H3F3B	0	0	0	0	0	0	0	0	0	0	0	0	0	0	0	0	0	0	0	0	0	0
HIST1H3C	0	0	0	0	0	0	0	0	0	0	0	0	0	0	0	0	0	0	0	0	0	0
MAP2K2	0	0	0	0	0	0	0	0	0	0	0	0	0	0	0	0	0	0	0	0	0	0
NPM1	0	0	0	0	0	0	0	0	0	0	0	0	0	0	0	0	0	0	0	0	0	0
PDGFRA	0	0	0	0	0	0	0	0	0	0	0	0	0	0	0	0	0	0	0	0	0	0
PDGFRB	0	0	0	0	0	0	0	0	0	0	0	0	0	0	0	0	0	0	0	0	0	0
STAT5B	0	0	0	0	0	0	0	0	0	0	0	0	0	0	0	0	0	0	0	0	0	0

## Sheet: SUPP TABLE 5
GENE	TOTAL calls	amp	mut	CNV (del_hom)	CNV (del) + SV	mut + del	2mut	mut + amp	mut + SV
TP53	871	0	0.609644	0.00918485	0.00459242	0.335247	0.0355913	0	0.00574053
CDKN2A	399	0	0.14787	0.694236	0.0275689	0.117794	0.00501253	0	0.0075188
KRAS	267	0	0.955056	0	0	0	0.011236	0.0337079	0
CDKN2B	257	0	0	1	0	0	0	0	0
PTEN	211	0	0.161137	0.374408	0.199052	0.189573	0.0663507	0	0.00947867
TERT	208	0.350962	0.649038	0	0	0	0	0	0
MYC	196	0.979592	0.0204082	0	0	0	0	0	0
PIK3CA	152	0	0.855263	0	0	0	0.0789474	0.0657895	0
SMAD4	148	0	0.141892	0.405405	0.0472973	0.371622	0.0337838	0	0
ARID1A	135	0	0.703704	0.0148148	0.0518519	0.17037	0.0518519	0	0.00740741
CCND1	122	0.991803	0.00819672	0	0	0	0	0	0
FGF19	119	1	0	0	0	0	0	0	0
MCL1	106	1	0	0	0	0	0	0	0
RB1	101	0	0.316832	0.207921	0.267327	0.178218	0.019802	0	0.00990099
CTNNB1	100	0	0.99	0	0	0	0.01	0	0
ERBB2	89	0.865169	0.0786517	0	0	0	0.011236	0.0449438	0
BRAF	81	0	0.938272	0	0	0	0	0.0617284	0
APC	81	0	0.407407	0.037037	0.0123457	0.197531	0.345679	0	0
CCNE1	80	1	0	0	0	0	0	0	0
EGFR	72	0.777778	0.0555556	0	0	0	0.0138889	0.152778	0
VHL	72	0	0.180556	0	0.0138889	0.805556	0	0	0
FGFR1	71	1	0	0	0	0	0	0	0
PBRM1	71	0	0.211268	0.0422535	0.028169	0.676056	0.028169	0	0.0140845
NF1	69	0	0.362319	0.130435	0.289855	0.115942	0.0724638	0	0.0289855
SETD2	57	0	0.666667	0	0.0526316	0.263158	0.0175439	0	0
MDM2	56	1	0	0	0	0	0	0	0
CDK6	55	1	0	0	0	0	0	0	0
MET	51	1	0	0	0	0	0	0	0
MAP2K4	51	0	0.196078	0.588235	0.0980392	0.0980392	0.0196078	0	0
CDK4	50	0.98	0.02	0	0	0	0	0	0
ARID2	49	0	0.693878	0.0612245	0.0408163	0.0408163	0.142857	0	0.0204082
YAP1	49	1	0	0	0	0	0	0	0
ATM	48	0	0.666667	0.0625	0.0416667	0.1875	0.0208333	0	0.0208333
AURKA	48	1	0	0	0	0	0	0	0
CREBBP	46	0	0.76087	0	0.0434783	0.0652174	0.130435	0	0
CCND3	44	0.909091	0.0909091	0	0	0	0	0	0
CCND2	41	1	0	0	0	0	0	0	0
SRC	41	1	0	0	0	0	0	0	0
JAK2	40	0.7	0.075	0.175	0	0.025	0.025	0	0
FBXW7	39	0	0.820513	0.025641	0.0769231	0.0512821	0.025641	0	0
ATRX	37	0	0.297297	0.027027	0.189189	0.459459	0.027027	0	0
NRAS	37	0	0.891892	0	0	0	0	0.108108	0
HGF	36	0.972222	0.0277778	0	0	0	0	0	0
MEN1	34	0	0.382353	0.0588235	0	0.558824	0	0	0
MYCN	33	1	0	0	0	0	0	0	0
BRCA2	33	0	0.515152	0.181818	0.0606061	0.212121	0.030303	0	0
IDH1	32	0	1	0	0	0	0	0	0
PIK3R1	31	0	0.741935	0.0645161	0.0322581	0.129032	0.0322581	0	0
MAP3K1	31	0	0.548387	0.193548	0.0645161	0.0322581	0.129032	0	0.0322581
MYB	30	1	0	0	0	0	0	0	0
NFE2L2	30	0	0.933333	0	0	0	0.0333333	0.0333333	0
SMARCA4	29	0	0.827586	0.0344828	0.0689655	0.0344828	0.0344828	0	0
B2M	29	0	0.310345	0.172414	0.0344828	0.275862	0.103448	0	0.103448
ERBB3	26	0.692308	0.307692	0	0	0	0	0	0
NOTCH1	25	0	0.88	0.08	0.04	0	0	0	0
KIT	24	0.75	0.166667	0	0	0	0	0.0833333	0
JAK3	24	0.791667	0.166667	0.0416667	0	0	0	0	0
ERBB4	24	0.708333	0.291667	0	0	0	0	0	0
JAK1	24	0.416667	0.125	0.333333	0	0	0.125	0	0
RNF43	24	0	0.541667	0.125	0.0416667	0.25	0.0416667	0	0
FAS	24	0	0.0833333	0.833333	0	0.0833333	0	0	0
AXL	23	1	0	0	0	0	0	0	0
TGFBR2	22	0	0.272727	0.454545	0.0909091	0.181818	0	0	0
IGF1R	21	1	0	0	0	0	0	0	0
FGFR3	20	0.7	0.25	0	0	0	0	0.05	0
FGFR4	20	1	0	0	0	0	0	0	0
SF3B1	20	0	1	0	0	0	0	0	0
BAP1	20	0	0.35	0.05	0.05	0.55	0	0	0
PTCH1	19	0	0.578947	0	0	0.315789	0.0526316	0	0.0526316
ARID1B	19	0	0.578947	0.157895	0.157895	0.0526316	0	0	0.0526316
TSC1	19	0	0.473684	0.157895	0	0.368421	0	0	0
GATA3	19	0	1	0	0	0	0	0	0
KDR	18	0.944444	0.0555556	0	0	0	0	0	0
EP300	18	0	0.833333	0	0.111111	0.0555556	0	0	0
STK11	18	0	0.388889	0.111111	0.222222	0.277778	0	0	0
CDK2	17	1	0	0	0	0	0	0	0
FGFR2	17	0.882353	0.117647	0	0	0	0	0	0
HLA-A	15	0	0.8	0.0666667	0	0	0.133333	0	0
NOTCH2	15	0	0.866667	0	0	0	0	0.133333	0
SPOP	15	0	1	0	0	0	0	0	0
ASXL1	14	0	0.928571	0	0	0	0.0714286	0	0
NF2	14	0	0.5	0.0714286	0.285714	0.142857	0	0	0
POLE	14	0	0.785714	0.142857	0.0714286	0	0	0	0
RUNX1	14	0	0.214286	0.714286	0.0714286	0	0	0	0
CTCF	13	0	0.692308	0	0.0769231	0.230769	0	0	0
HLA-B	13	0	0.923077	0	0	0	0.0769231	0	0
STAG1	12	0	0.583333	0.166667	0.166667	0.0833333	0	0	0
KMT2A	12	0	0.833333	0.166667	0	0	0	0	0
BRCA1	12	0	0.833333	0	0	0.166667	0	0	0
SYK	12	1	0	0	0	0	0	0	0
AKT1	12	0	0.75	0	0	0	0	0.25	0
DAXX	12	0	0.166667	0	0.0833333	0.75	0	0	0
CDK12	11	0	0.818182	0	0	0.0909091	0.0909091	0	0
JUN	11	1	0	0	0	0	0	0	0
CD58	11	0	0.272727	0	0.454545	0.0909091	0.0909091	0	0.0909091
ATR	11	0	0.818182	0	0	0.0909091	0.0909091	0	0
CDKN1B	11	0	0.636364	0.181818	0.0909091	0.0909091	0	0	0
CDKN1A	11	0	0.545455	0.0909091	0	0.272727	0	0	0.0909091
TSC2	11	0	0.272727	0.181818	0	0.545455	0	0	0
PTPN11	10	0	1	0	0	0	0	0	0
MAX	10	0.8	0.2	0	0	0	0	0	0
POLQ	10	0	0.9	0	0	0	0	0	0.1
BCL2	10	1	0	0	0	0	0	0	0
NBN	10	0	0.8	0.1	0	0.1	0	0	0
HRAS	9	0	0.777778	0	0	0	0.111111	0.111111	0
PPP2R1A	9	0	1	0	0	0	0	0	0
STAG2	9	0	0.555556	0	0	0.444444	0	0	0
AMER1	8	0	0.625	0.125	0	0.25	0	0	0
DNMT3A	8	0	0.75	0.125	0	0.125	0	0	0
NOTCH4	8	0	0.875	0	0	0.125	0	0	0
SMARCB1	8	0	0.875	0.125	0	0	0	0	0
MAP2K1	7	0	1	0	0	0	0	0	0
EPHA3	7	0	0.714286	0	0	0.142857	0.142857	0	0
CBL	7	0	0.857143	0.142857	0	0	0	0	0
NOTCH3	7	0	0.714286	0.285714	0	0	0	0	0
U2AF1	6	0	1	0	0	0	0	0	0
MED12	6	0	1	0	0	0	0	0	0
CIITA	6	0	0.833333	0	0	0.166667	0	0	0
PHF6	6	0	0.5	0	0.166667	0.333333	0	0	0
RAD21	6	0	1	0	0	0	0	0	0
SOCS1	6	0	0.666667	0.166667	0	0	0	0	0.166667
WT1	5	0	0.6	0.2	0.2	0	0	0	0
RPL5	5	0	1	0	0	0	0	0	0
DICER1	5	0	1	0	0	0	0	0	0
ETV6	5	0	0.4	0.4	0	0.2	0	0	0
MSH6	5	0	1	0	0	0	0	0	0
MTOR	5	0	1	0	0	0	0	0	0
RAC1	5	0	0.8	0	0	0	0	0.2	0
RAD50	5	0	1	0	0	0	0	0	0
SMO	4	0	1	0	0	0	0	0	0
PMS2	4	0	1	0	0	0	0	0	0
CHEK2	4	0	0	0.25	0	0.75	0	0	0
CD274	4	0	0	0.75	0	0.25	0	0	0
RAF1	4	0	1	0	0	0	0	0	0
PIK3CB	3	0	1	0	0	0	0	0	0
H3F3A	3	0	1	0	0	0	0	0	0
PALB2	3	0	0.666667	0	0.333333	0	0	0	0
RHOA	3	0	0	0.333333	0	0.666667	0	0	0
BLM	3	0	0.666667	0	0.333333	0	0	0	0
MLH1	3	0	0.666667	0	0	0.333333	0	0	0
PDCD1LG2	3	0	0	1	0	0	0	0	0
IDH2	2	0	1	0	0	0	0	0	0
ALK	2	0	1	0	0	0	0	0	0
APLNR	2	0	0	1	0	0	0	0	0
AR	2	0	1	0	0	0	0	0	0
EZH2	2	0	0.5	0.5	0	0	0	0	0
HIST1H3B	2	0	1	0	0	0	0	0	0
HLA-C	2	0	1	0	0	0	0	0	0
HNF1A	2	0	1	0	0	0	0	0	0
KLF4	2	0	1	0	0	0	0	0	0
MSH2	2	0	1	0	0	0	0	0	0
STAT3	2	0	0	0.5	0	0.5	0	0	0
SETBP1	1	0	1	0	0	0	0	0	0
GNAQ	1	0	1	0	0	0	0	0	0
GNAS	1	0	1	0	0	0	0	0	0
MAPK1	1	0	1	0	0	0	0	0	0
MUTYH	1	0	1	0	0	0	0	0	0
NTRK1	1	0	1	0	0	0	0	0	0
ROS1	1	0	1	0	0	0	0	0	0
AKT2	0
AKT3	0
ARAF	0
ERG	0
ESR1	0
GNA11	0
H3F3B	0
HIST1H3C	0
HIST2H3C	0
MAP2K2	0
NPM1	0
PDGFRA	0
PDGFRB	0
RET	0
STAT5B	0

## Sheet: SUPP TABLE 6
CANCER CORE	No. of features	Approximate size (Kb)			Fusion genes	ASSAY		Full footprint	ASSAY
MSI regions	17	1.7			ALK	CORE		B2M	CORE
Genomewide CN backbone 1Mb	2877	287.7			BRAF	CORE		CDKN2A	CORE
Genotyping SNPs	47	4.7			EGFR fusion	CORE		CDKN2B	CORE
Full footprint genes	12	816.187			EGFR ITD	CORE		HLA-A	CORE
Coding genes	174	550.762			EGFR vIII	CORE		HLA-B	CORE
Regulatory regions	2	0.9			ETV6 (for NTRK3)	CORE		HLA-C	CORE
Retrotransposon	5	4.52			FGFR2	CORE		PTEN	CORE
Gene fusions	12	84.663			FGFR3	CORE		TP53	CORE
GENOMIC FOOTPRINT		1751.13			NTRK1	CORE		BRCA1	CORE
					RAF1	CORE		BRCA2	CORE
CANCER PLUS	No. of features				RET	CORE		NF1	CORE
MSI regions	17	1.7			ROS1	CORE		RB1	CORE
Genomewide CN backbone 1Mb	2877	287.7			CD74	CORE		CD58	PLUS
Genotyping SNPs	47	4.7			TERT	PLUS		NF2	PLUS
Full footprint genes	26	1758.65			NRG1	PLUS		ATM	PLUS
Coding genes	351	1173			ESR1	MAX		ATRX	PLUS
Regulatory regions	2	4.387			RSPO2	MAX		CDKN1A	PLUS
Retrotransposon	5	4.52			RSPO3	MAX		CDKN1B	PLUS
Gene fusions	14	261.93						MAP2K4	PLUS
GENOMIC FOOTPRINT		3496.59						MAP3K1	PLUS
								NAB2	PLUS
CANCER MAX	No. of features							PALB2	PLUS
MSI regions	17	1.7						SLC34A2	PLUS
Genomewide CN backbone 1Mb	2877	287.7						STK11	PLUS
Genotyping SNPs	47	4.7						TSC1	PLUS
Full footprint genes	60	5078.1						CIITA	MAX
Coding genes	555	1796						WT1	MAX
Regulatory regions	3	4.725						APC	MAX
Retrotransposon	5	4.52						AR	MAX
Gene fusions	17	532.752						ARID1A	MAX
GENOMIC FOOTPRINT		7710.2						ARID1B	MAX
								ARID2	MAX
								BAP1	MAX
								BLM	MAX
								CCDC6	MAX
								CREBBP	MAX
								DAXX	MAX
								EML4	MAX
								EP300	MAX
								FBXW7	MAX
								IFNGR1	MAX
								IFNGR2	MAX
								IRF1	MAX
								NOTCH1	MAX
								PBRM1	MAX
								PIK3R1	MAX
								POLE	MAX
								POLQ	MAX
								PTCH1	MAX
								RNF43	MAX
								SETD2	MAX
								SMAD4	MAX
								SMARCA4	MAX
								STAG1	MAX
								STAT1	MAX
								TAPBP	MAX
								TGFBR2	MAX
								TSC2	MAX
								VHL	MAX

## Sheet: INDEX
Supplementary Table 2	Reasons for cancer gene selection and rejection; pancancer prevalence of mutations in cancer genes
GENE	Gene symbol
TYPE	Driver type, TSG: tumour suppressor gene, | ONC: oncogene, TO | context dependent TSG or ONC | ?: classification not certain | IMM.lof: loss of function mutations potential predictors of immunotherapy response/resistance | IMM.gof: gain of function mutations potential predictors of immunotherapy response/resistance | promoter mutation, function unclear
ASSAY	Cancer CORE, PLUS or MAX, or rejected
DScore	Meets threshold for river gene score
HOTSPOT	Meets threshold for hotspot score
CNV	Meets threshold for CNS score
FUSION	Meets threshold for fusion score
Inc_cat	Primary category for inclusion as a cancer gene; lit_res: marker of response or resistance to therapy | lit_driver: cancer driver supporting by published literature but not identified by screening | biomarker: either reported as a biomarker of response to therapy in the literature or under investigation as a biomarker of response to therapy in clinical trials
Reject_cat	Reason for rejection from solid tumour driver gene list
Prevalence GENIE	Pancancer small variant driver prevalence, GENIE v8.0
Prevalence PCAWG	Pancancer driver prevalence, composite of all variant types, PCAWG cohort
Supplementary Table 4	Driver prevalence by cancer type, composite of all variant types, PCAWG cohort
Supplementary Table 5	Pancancer driver prevalence by genomic variant type, PCAWG cohort
Supplementary Table 6	Example assay designs for CORE, PLUS and MAX including estimated assay footprint
